# Supplementary material for: Comparative transcriptomics reveals suppressed expression of genes related to auxin and the cell cycle contributes to the resistance of cucumber against Meloidogyne incognita
Source: BMC Genomics. 2018 Aug 3;19:583. doi: 10.1186/s12864-018-4979-0 (PMC6090858; doi:10.1186/s12864-018-4979-0)
Supplement: Supplementary file 4 — Table S2. GO enriched analysis of clusters of k-means. (DOCX 1396 kb) [file 12864_2018_4979_MOESM4_ESM.docx]

## Sheet: subcluster 1
Table S2. GO enriched analysis of clusters in k-means
GO terms associated with DEGs of subcluster 1
GO_ID	GOTerm	Term_type	Corrected_pValue	Gene_list
GO:0046906	tetrapyrrole binding	molecular_function	0.00546	Csa3G651820 Csa4G285730 Csa4G377160 Csa5G608020 Csa6G004550 Csa6G216410 Csa6G504560
GO:0050896	response to stimulus	biological_process	0.0156	Csa1G046280 Csa1G329900 Csa2G439150 Csa3G078800 Csa3G134780 Csa3G638540 Csa3G696860 Csa3G851940 Csa3G874380 Csa4G128010 Csa4G285730 Csa4G377160 Csa5G168920 Csa5G190530 Csa5G544050 Csa5G608020 Csa6G012820 Csa6G216410 Csa6G504560 Csa7G312930 Csa7G325150 Csa7G413890
GO:0016209	antioxidant activity	molecular_function	0.02198	Csa4G285730 Csa5G608020 Csa6G216410 Csa6G504560
GO:0051119	sugar transmembrane transporter activity	molecular_function	0.02198	Csa1G051720 Csa7G253780
GO:0015144	carbohydrate transmembrane transporter activity	molecular_function	0.02198	Csa1G051720 Csa7G253780
GO:1901476	carbohydrate transporter activity	molecular_function	0.02198	Csa1G051720 Csa7G253780
GO:0016746	transferase activity, transferring acyl groups	molecular_function	0.02198	Csa3G144140 Csa4G189010 Csa4G649640 Csa6G004540 Csa6G423450
GO:0016628	oxidoreductase activity, acting on the CH-CH group of donors, NAD or NADP as acceptor	molecular_function	0.02198	Csa1G004220 Csa2G011480 Csa7G253780 Csa7G312930
GO:0008643	carbohydrate transport	biological_process	0.0348	Csa1G051720 Csa7G253780
GO:0016627	oxidoreductase activity, acting on the CH-CH group of donors	molecular_function	0.042035	Csa1G004220 Csa2G011480 Csa7G253780 Csa7G312930
GO:0005310	dicarboxylic acid transmembrane transporter activity	molecular_function	0.0427467	Csa1G186610
GO:0015154	disaccharide transmembrane transporter activity	molecular_function	0.0427467	Csa1G051720
GO:0015157	oligosaccharide transmembrane transporter activity	molecular_function	0.0427467	Csa1G051720
GO:0016872	intramolecular lyase activity	molecular_function	0.0427467	Csa6G500600
GO:0016661	oxidoreductase activity, acting on other nitrogenous compounds as donors	molecular_function	0.04546	Csa4G377160
GO:0005215	transporter activity	molecular_function	0.04546	Csa1G051720 Csa1G186610 Csa1G329900 Csa2G428920 Csa3G134780 Csa3G696860 Csa5G505150 Csa7G253780
GO:0006950	response to stress	biological_process	0.0497	Csa1G046280 Csa3G134780 Csa3G638540 Csa3G851940 Csa4G128010 Csa4G285730 Csa5G190530 Csa5G608020 Csa6G216410 Csa6G504560
GO:0006020	inositol metabolic process	biological_process	0.0497	Csa6G500600
GO:0006772	thiamine metabolic process	biological_process	0.0497	Csa3G078800
GO:0051707	response to other organism	biological_process	0.0497	Csa1G329900 Csa3G134780 Csa3G638540 Csa4G377160
GO:0042723	thiamine-containing compound metabolic process	biological_process	0.0497	Csa3G078800
GO:0043207	response to external biotic stimulus	biological_process	0.0497	Csa1G329900 Csa3G134780 Csa3G638540 Csa4G377160
GO:0009607	response to biotic stimulus	biological_process	0.0497	Csa1G329900 Csa3G134780 Csa3G638540 Csa4G377160
GO:0006857	oligopeptide transport	biological_process	0.0497	Csa3G134780
GO:0015766	disaccharide transport	biological_process	0.0497	Csa1G051720
GO:0015772	oligosaccharide transport	biological_process	0.0497	Csa1G051720
GO:0005576	extracellular region	cellular_component	1	Csa1G422480 Csa3G638540 Csa6G012820
GO:0009532	plastid stroma	cellular_component	1	Csa3G078800 Csa3G638540 Csa4G101280
GO:0044431	Golgi apparatus part	cellular_component	1	Csa4G128010
GO:0005794	Golgi apparatus	cellular_component	1	Csa4G128010
GO:0031984	organelle subcompartment	cellular_component	1	Csa3G638540 Csa4G128010
GO:0030312	external encapsulating structure	cellular_component	1	Csa1G422480 Csa4G128010
GO:0044435	plastid part	cellular_component	1	Csa3G078800 Csa3G638540 Csa4G101280
GO:0009536	plastid	cellular_component	1	Csa1G046280 Csa1G535790 Csa3G078800 Csa3G638540 Csa4G101280
GO:0009534	chloroplast thylakoid	cellular_component	1	Csa3G638540
GO:0071944	cell periphery	cellular_component	1	Csa1G422480 Csa4G128010
GO:0044434	chloroplast part	cellular_component	1	Csa3G638540
GO:0009507	chloroplast	cellular_component	1	Csa3G638540
GO:0012505	endomembrane system	cellular_component	1	Csa4G128010
GO:0030529	ribonucleoprotein complex	cellular_component	1	Csa3G146350 Csa4G128010
GO:0031976	plastid thylakoid	cellular_component	1	Csa3G638540
GO:0009579	thylakoid	cellular_component	1	Csa3G638540
GO:0044437	vacuolar part	cellular_component	1	Csa4G128010
GO:0005840	ribosome	cellular_component	1	Csa4G128010
GO:0016020	membrane	cellular_component	1	Csa1G051720 Csa1G186610 Csa1G329900 Csa1G569340 Csa3G696860 Csa4G377160 Csa5G168920 Csa7G253780
GO:0009526	plastid envelope	cellular_component	1	Csa3G638540
GO:0005773	vacuole	cellular_component	1	Csa4G128010
GO:0043231	intracellular membrane-bounded organelle	cellular_component	1	Csa1G046280 Csa1G535790 Csa3G078800 Csa3G416650 Csa3G638540 Csa3G865440 Csa4G101280 Csa4G128010 Csa4G377160 Csa6G004540
GO:0043227	membrane-bounded organelle	cellular_component	1	Csa1G046280 Csa1G535790 Csa3G078800 Csa3G416650 Csa3G638540 Csa3G865440 Csa4G101280 Csa4G128010 Csa4G377160 Csa6G004540
GO:0032991	macromolecular complex	cellular_component	1	Csa3G146350 Csa4G101280 Csa4G128010
GO:0031224	intrinsic component of membrane	cellular_component	1	Csa1G051720 Csa1G186610 Csa7G253780
GO:0044444	cytoplasmic part	cellular_component	1	Csa1G046280 Csa1G535790 Csa3G078800 Csa3G638540 Csa4G101280 Csa4G128010 Csa4G377160
GO:0005737	cytoplasm	cellular_component	1	Csa1G046280 Csa1G535790 Csa3G078800 Csa3G638540 Csa4G101280 Csa4G128010 Csa4G377160
GO:0044446	intracellular organelle part	cellular_component	1	Csa3G078800 Csa3G638540 Csa4G101280 Csa4G128010
GO:0044422	organelle part	cellular_component	1	Csa3G078800 Csa3G638540 Csa4G101280 Csa4G128010
GO:0031967	organelle envelope	cellular_component	1	Csa3G638540
GO:0031975	envelope	cellular_component	1	Csa3G638540
GO:0043229	intracellular organelle	cellular_component	1	Csa1G046280 Csa1G535790 Csa3G078800 Csa3G416650 Csa3G638540 Csa3G865440 Csa4G101280 Csa4G128010 Csa4G377160 Csa6G004540
GO:0043226	organelle	cellular_component	1	Csa1G046280 Csa1G535790 Csa3G078800 Csa3G416650 Csa3G638540 Csa3G865440 Csa4G101280 Csa4G128010 Csa4G377160 Csa6G004540
GO:0043234	protein complex	cellular_component	1	Csa4G101280
GO:0044425	membrane part	cellular_component	1	Csa1G051720 Csa1G186610 Csa7G253780
GO:0043228	non-membrane-bounded organelle	cellular_component	1	Csa4G128010
GO:0043232	intracellular non-membrane-bounded organelle	cellular_component	1	Csa4G128010
GO:0044424	intracellular part	cellular_component	1	Csa1G046280 Csa1G535790 Csa3G078800 Csa3G146350 Csa3G416650 Csa3G638540 Csa3G865440 Csa4G101280 Csa4G128010 Csa4G377160 Csa6G004540 Csa6G500600
GO:0005622	intracellular	cellular_component	1	Csa1G046280 Csa1G535790 Csa3G078800 Csa3G146350 Csa3G416650 Csa3G638540 Csa3G865440 Csa4G101280 Csa4G128010 Csa4G377160 Csa6G004540 Csa6G500600
GO:0005623	cell	cellular_component	1	Csa1G046280 Csa1G422480 Csa1G535790 Csa3G078800 Csa3G146350 Csa3G416650 Csa3G638540 Csa3G865440 Csa4G101280 Csa4G128010 Csa4G377160 Csa6G004540 Csa6G500600
GO:0044464	cell part	cellular_component	1	Csa1G046280 Csa1G422480 Csa1G535790 Csa3G078800 Csa3G146350 Csa3G416650 Csa3G638540 Csa3G865440 Csa4G101280 Csa4G128010 Csa4G377160 Csa6G004540 Csa6G500600
GO:0005575	cellular_component	cellular_component	1	Csa1G046280 Csa1G051720 Csa1G186610 Csa1G329900 Csa1G422480 Csa1G535790 Csa1G569340 Csa3G078800 Csa3G146350 Csa3G416650 Csa3G638540 Csa3G696860 Csa3G865440 Csa4G101280 Csa4G128010 Csa4G377160 Csa5G168920 Csa6G004540 Csa6G012820 Csa6G500600 Csa7G253780

## Sheet: subcluster 2
GO terms associated with DEGs of subcluster 2
GO_ID	GOTerm	Term_type	Corrected_pValue	Gene_list
GO:0016638	oxidoreductase activity, acting on the CH-NH2 group of donors	molecular_function	0.00792	Csa4G025140 Csa4G192110 Csa6G421630 Csa6G423480 Csa7G235250
GO:0003824	catalytic activity	molecular_function	0.00792	Csa1G009600 Csa1G009610 Csa1G009760 Csa1G024860 Csa1G032450 Csa1G033040 Csa1G033130 Csa1G041570 Csa1G044860 Csa1G045640 Csa1G064730 Csa1G071870 Csa1G071890 Csa1G073050 Csa1G256750 Csa1G470360 Csa1G528530 Csa1G528540 Csa1G534750 Csa1G574230 Csa1G574890 Csa1G574960 Csa1G604040 Csa1G629050 Csa1G690150 Csa1G701990 Csa2G006030 Csa2G048330 Csa2G058110 Csa2G060340 Csa2G070275 Csa2G070290 Csa2G099490 Csa…
GO:0016491	oxidoreductase activity	molecular_function	0.01376	Csa1G009760 Csa1G033040 Csa1G045640 Csa1G064730 Csa1G071870 Csa1G528530 Csa1G604040 Csa2G006030 Csa2G048330 Csa2G070275 Csa2G228380 Csa2G362505 Csa2G405010 Csa2G423660 Csa2G425750 Csa3G116800 Csa3G135750 Csa3G149900 Csa3G152080 Csa3G207890 Csa3G734120 Csa4G025140 Csa4G050830 Csa4G192110 Csa4G286950 Csa4G288080 Csa4G443140 Csa4G653450 Csa5G115170 Csa5G146870 Csa5G206420 Csa5G383850 Csa5G589270 Csa…
GO:0004620	phospholipase activity	molecular_function	0.02168	Csa3G038190 Csa6G519470 Csa7G378470 Csa7G432600
GO:0015698	inorganic anion transport	biological_process	0.0228467	Csa1G534750 Csa2G379210 Csa2G385000 Csa3G027720 Csa3G127170 Csa5G407060
GO:0044710	single-organism metabolic process	biological_process	0.0228467	Csa1G009610 Csa1G009760 Csa1G032450 Csa1G033040 Csa1G044860 Csa1G045640 Csa1G064730 Csa1G071870 Csa1G071890 Csa1G528530 Csa1G569100 Csa1G604040 Csa2G006030 Csa2G048330 Csa2G060340 Csa2G099490 Csa2G228380 Csa2G346020 Csa2G362505 Csa2G368830 Csa2G401440 Csa2G405010 Csa2G423660 Csa3G002680 Csa3G038190 Csa3G038200 Csa3G081930 Csa3G116800 Csa3G126230 Csa3G149900 Csa3G152080 Csa3G175690 Csa3G207890 Csa…
GO:0006820	anion transport	biological_process	0.0228467	Csa1G041570 Csa1G534750 Csa2G116250 Csa2G379210 Csa2G385000 Csa3G027720 Csa3G127170 Csa5G407060 Csa6G495680 Csa6G507250
GO:0016641	oxidoreductase activity, acting on the CH-NH2 group of donors, oxygen as acceptor	molecular_function	0.0266286	Csa6G421630 Csa6G423480 Csa7G235250
GO:0004738	pyruvate dehydrogenase activity	molecular_function	0.0266286	Csa5G603950 Csa6G404280
GO:0016661	oxidoreductase activity, acting on other nitrogenous compounds as donors	molecular_function	0.0266286	Csa3G207890 Csa5G383850
GO:0044699	single-organism process	biological_process	0.0312382	Csa1G009600 Csa1G009610 Csa1G009760 Csa1G032450 Csa1G033040 Csa1G041570 Csa1G044860 Csa1G045640 Csa1G064730 Csa1G071870 Csa1G071890 Csa1G256750 Csa1G528530 Csa1G534750 Csa1G569100 Csa1G574890 Csa1G574980 Csa1G604040 Csa2G006030 Csa2G048330 Csa2G058110 Csa2G060340 Csa2G099490 Csa2G116250 Csa2G228380 Csa2G285890 Csa2G346020 Csa2G362505 Csa2G363020 Csa2G368830 Csa2G369230 Csa2G379210 Csa2G385000 Csa…
GO:0009886	post-embryonic morphogenesis	biological_process	0.0312382	Csa2G285890 Csa2G405010 Csa7G030520
GO:0009626	plant-type hypersensitive response	biological_process	0.0312382	Csa6G476680 Csa6G495680 Csa6G519450
GO:0034050	host programmed cell death induced by symbiont	biological_process	0.0312382	Csa6G476680 Csa6G495680 Csa6G519450
GO:0048444	floral organ morphogenesis	biological_process	0.0312382	Csa2G285890 Csa2G405010
GO:0048563	post-embryonic organ morphogenesis	biological_process	0.0312382	Csa2G285890 Csa2G405010
GO:0005991	trehalose metabolic process	biological_process	0.0312382	Csa3G175690 Csa4G028470 Csa5G149880
GO:0071555	cell wall organization	biological_process	0.0312382	Csa1G009820 Csa3G000060 Csa3G104900 Csa3G166360 Csa4G011810 Csa5G167190
GO:0071554	cell wall organization or biogenesis	biological_process	0.0327308	Csa1G009820 Csa1G534750 Csa3G000060 Csa3G104900 Csa3G166360 Csa4G011810 Csa5G128240 Csa5G167190
GO:0009698	phenylpropanoid metabolic process	biological_process	0.0327308	Csa1G528530 Csa3G734120 Csa6G405960 Csa6G445740 Csa7G073660
GO:0055081	anion homeostasis	biological_process	0.0327827	Csa3G556210 Csa7G239050
GO:0002376	immune system process	biological_process	0.0327827	Csa1G534750 Csa1G569100 Csa2G381890 Csa6G476680 Csa6G495680 Csa6G519450
GO:0042221	response to chemical	biological_process	0.0333787	Csa1G256750 Csa1G534750 Csa1G569100 Csa1G574980 Csa1G701990 Csa2G228380 Csa2G308370 Csa2G362505 Csa2G369230 Csa3G027720 Csa3G127170 Csa3G198490 Csa3G207890 Csa3G300600 Csa3G829160 Csa4G017170 Csa4G028470 Csa4G192110 Csa5G515020 Csa6G476680 Csa6G495100 Csa6G495680 Csa6G496450 Csa6G538800 Csa7G030520 Csa7G056470 Csa7G073660
GO:0048037	cofactor binding	molecular_function	0.0356	Csa1G045640 Csa2G146400 Csa4G050830 Csa5G383850 Csa6G423480 Csa7G235250
GO:0005984	disaccharide metabolic process	biological_process	0.0383246	Csa2G401440 Csa3G175690 Csa4G028470 Csa5G149880
GO:0045229	external encapsulating structure organization	biological_process	0.0383246	Csa1G009820 Csa3G000060 Csa3G104900 Csa3G166360 Csa4G011810 Csa5G167190
GO:0006955	immune response	biological_process	0.0383246	Csa1G569100 Csa2G381890 Csa6G476680 Csa6G495680 Csa6G519450
GO:0045087	innate immune response	biological_process	0.0383246	Csa1G569100 Csa2G381890 Csa6G476680 Csa6G495680 Csa6G519450
GO:0009311	oligosaccharide metabolic process	biological_process	0.0383246	Csa2G401440 Csa3G175690 Csa4G028470 Csa5G149880
GO:0009814	defense response, incompatible interaction	biological_process	0.0383246	Csa1G569100 Csa2G381890 Csa6G495680
GO:0044092	negative regulation of molecular function	biological_process	0.0383246	Csa2G362505 Csa3G000060 Csa5G167190 Csa6G483245 Csa7G030520
GO:0006026	aminoglycan catabolic process	biological_process	0.0383246	Csa1G534750 Csa5G128240
GO:0009692	ethylene metabolic process	biological_process	0.0383246	Csa6G421630 Csa6G496450
GO:0043449	cellular alkene metabolic process	biological_process	0.0383246	Csa6G421630 Csa6G496450
GO:1900673	olefin metabolic process	biological_process	0.0383246	Csa6G421630 Csa6G496450
GO:0010243	response to organonitrogen compound	biological_process	0.0383246	Csa1G534750 Csa6G495100 Csa6G495680
GO:0008652	cellular amino acid biosynthetic process	biological_process	0.0383246	Csa3G002680 Csa3G126230 Csa4G000870 Csa6G405290 Csa6G499800
GO:0009696	salicylic acid metabolic process	biological_process	0.0383246	Csa1G569100 Csa6G495680
GO:0015914	phospholipid transport	biological_process	0.0383246	Csa1G041570 Csa2G116250
GO:0042537	benzene-containing compound metabolic process	biological_process	0.0383246	Csa1G569100 Csa6G495680
GO:0006558	L-phenylalanine metabolic process	biological_process	0.0383246	Csa4G000870 Csa6G405960 Csa6G445740
GO:1902221	erythrose 4-phosphate/phosphoenolpyruvate family amino acid metabolic process	biological_process	0.0383246	Csa4G000870 Csa6G405960 Csa6G445740
GO:1901615	organic hydroxy compound metabolic process	biological_process	0.0383246	Csa1G569100 Csa3G002680 Csa3G556210 Csa6G017060 Csa6G495680
GO:0004180	carboxypeptidase activity	molecular_function	0.0388089	Csa1G073050 Csa1G256750 Csa6G338160
GO:0008171	O-methyltransferase activity	molecular_function	0.0396457	Csa6G128650 Csa7G073660
GO:0016298	lipase activity	molecular_function	0.0396457	Csa3G038190 Csa6G519470 Csa7G378470 Csa7G432600
GO:0016682	oxidoreductase activity, acting on diphenols and related substances as donors, oxygen as acceptor	molecular_function	0.0396457	Csa1G528530 Csa1G604040 Csa3G734120
GO:0005548	phospholipid transporter activity	molecular_function	0.0396457	Csa1G041570 Csa2G116250
GO:0016679	oxidoreductase activity, acting on diphenols and related substances as donors	molecular_function	0.0396457	Csa1G528530 Csa1G604040 Csa3G734120
GO:0008081	phosphoric diester hydrolase activity	molecular_function	0.041408	Csa3G556210 Csa6G520400
GO:0000272	polysaccharide catabolic process	biological_process	0.0425314	Csa3G000060 Csa5G167190
GO:0006022	aminoglycan metabolic process	biological_process	0.0425314	Csa1G534750 Csa5G128240
GO:0016703	oxidoreductase activity, acting on single donors with incorporation of molecular oxygen, incorporation of one atom of oxygen (internal monooxygenases or internal mixed function oxidases)	molecular_function	0.04571	Csa2G048330 Csa4G653450
GO:0019748	secondary metabolic process	biological_process	0.0457644	Csa1G528530 Csa3G734120 Csa6G405960 Csa6G445740 Csa7G073660
GO:0043648	dicarboxylic acid metabolic process	biological_process	0.0457644	Csa3G002680 Csa3G126230 Csa6G405290
GO:0018958	phenol-containing compound metabolic process	biological_process	0.0457644	Csa1G569100 Csa6G495680
GO:0006811	ion transport	biological_process	0.0457644	Csa1G041570 Csa1G534750 Csa2G060340 Csa2G116250 Csa2G379210 Csa2G385000 Csa3G008850 Csa3G027720 Csa3G127170 Csa4G050260 Csa5G407060 Csa6G115100 Csa6G445180 Csa6G495680 Csa6G507250 Csa7G009750 Csa7G395260
GO:0009719	response to endogenous stimulus	biological_process	0.04784	Csa1G256750 Csa1G534750 Csa3G198490 Csa3G829160 Csa5G515020 Csa6G476680 Csa6G495100 Csa6G495680 Csa6G496450 Csa7G030520 Csa7G056470
GO:0010033	response to organic substance	biological_process	0.04784	Csa1G256750 Csa1G534750 Csa1G569100 Csa3G198490 Csa3G300600 Csa3G829160 Csa5G515020 Csa6G476680 Csa6G495100 Csa6G495680 Csa6G496450 Csa7G030520 Csa7G056470
GO:0009620	response to fungus	biological_process	0.04784	Csa2G381890 Csa5G128240 Csa6G476680 Csa6G495680
GO:0015711	organic anion transport	biological_process	0.0484431	Csa1G041570 Csa1G534750 Csa2G116250 Csa6G495680 Csa6G507250
GO:0006950	response to stress	biological_process	0.04997	Csa1G534750 Csa1G569100 Csa2G228380 Csa2G346020 Csa2G362505 Csa2G363020 Csa2G381890 Csa2G382440 Csa2G385000 Csa3G027720 Csa3G099630 Csa3G829250 Csa3G850490 Csa4G192110 Csa5G174570 Csa5G515020 Csa5G623860 Csa6G302180 Csa6G358710 Csa6G476680 Csa6G495100 Csa6G495680 Csa6G499800 Csa6G519450 Csa7G004110 Csa7G056470 Csa7G073380
GO:0071944	cell periphery	cellular_component	0.1611	Csa1G009820 Csa1G534750 Csa2G346020 Csa2G362505 Csa2G363020 Csa3G000060 Csa3G104900 Csa3G166360 Csa4G653480 Csa5G128240 Csa5G167190 Csa5G181480 Csa6G338160 Csa6G423480 Csa7G004110 Csa7G056470
GO:0030312	external encapsulating structure	cellular_component	0.1611	Csa1G009820 Csa1G534750 Csa2G346020 Csa2G363020 Csa3G000060 Csa3G104900 Csa3G166360 Csa5G128240 Csa5G167190 Csa5G181480 Csa6G338160 Csa6G423480 Csa7G004110 Csa7G056470
GO:0030427	site of polarized growth	cellular_component	1	Csa3G698470
GO:0035838	growing cell tip	cellular_component	1	Csa3G698470
GO:0051286	cell tip	cellular_component	1	Csa3G698470
GO:0060187	cell pole	cellular_component	1	Csa3G698470
GO:0042995	cell projection	cellular_component	1	Csa4G011810
GO:0005911	cell-cell junction	cellular_component	1	Csa1G071870 Csa1G228960 Csa2G008060 Csa2G381890 Csa2G382440 Csa3G081930 Csa5G181480 Csa6G476680 Csa7G004110 Csa7G056470 Csa7G073380
GO:0030054	cell junction	cellular_component	1	Csa1G071870 Csa1G228960 Csa2G008060 Csa2G381890 Csa2G382440 Csa3G081930 Csa5G181480 Csa6G476680 Csa7G004110 Csa7G056470 Csa7G073380
GO:0016020	membrane	cellular_component	1	Csa1G024180 Csa1G041570 Csa1G071870 Csa1G071890 Csa1G574960 Csa1G574980 Csa1G701320 Csa2G008060 Csa2G037260 Csa2G060340 Csa2G116250 Csa2G362505 Csa2G369230 Csa2G379210 Csa2G385000 Csa2G401440 Csa3G027720 Csa3G081930 Csa3G769610 Csa3G850490 Csa3G902360 Csa4G017170 Csa4G050260 Csa4G377730 Csa4G628350 Csa4G653480 Csa5G139600 Csa5G150390 Csa5G155590 Csa5G156110 Csa5G383850 Csa5G407060 Csa5G590160 Csa…
GO:0030133	transport vesicle	cellular_component	1	Csa3G698470
GO:0009532	plastid stroma	cellular_component	1	Csa3G002680 Csa3G207890 Csa3G824870 Csa4G000870 Csa4G443140 Csa6G405290 Csa7G056470
GO:0005618	cell wall	cellular_component	1	Csa2G346020 Csa2G363020 Csa7G004110
GO:0031224	intrinsic component of membrane	cellular_component	1	Csa1G041570 Csa1G071870 Csa1G574980 Csa2G060340 Csa2G116250 Csa2G369230 Csa3G027720 Csa3G769610 Csa3G902360 Csa4G050260 Csa4G377730 Csa4G628350 Csa5G155590 Csa5G156110 Csa5G590160 Csa6G067380 Csa6G115100 Csa6G141400 Csa6G495680 Csa6G507250 Csa6G511770 Csa7G430220
GO:0015629	actin cytoskeleton	cellular_component	1	Csa7G430220
GO:0005576	extracellular region	cellular_component	1	Csa1G228960 Csa1G528530 Csa3G207890 Csa3G734120
GO:0005875	microtubule associated complex	cellular_component	1	Csa6G407060
GO:0016023	cytoplasmic membrane-bounded vesicle	cellular_component	1	Csa3G698470
GO:0031410	cytoplasmic vesicle	cellular_component	1	Csa3G698470
GO:0031982	vesicle	cellular_component	1	Csa3G698470
GO:0031988	membrane-bounded vesicle	cellular_component	1	Csa3G698470
GO:0005886	plasma membrane	cellular_component	1	Csa4G653480
GO:0005856	cytoskeleton	cellular_component	1	Csa2G368830 Csa6G407060 Csa7G430220
GO:0042175	nuclear outer membrane-endoplasmic reticulum membrane network	cellular_component	1	Csa6G495680
GO:0015630	microtubule cytoskeleton	cellular_component	1	Csa2G368830 Csa6G407060
GO:0044430	cytoskeletal part	cellular_component	1	Csa6G407060
GO:0044425	membrane part	cellular_component	1	Csa1G041570 Csa1G071870 Csa1G574980 Csa2G060340 Csa2G116250 Csa2G369230 Csa3G027720 Csa3G769610 Csa3G902360 Csa4G050260 Csa4G377730 Csa4G628350 Csa5G155590 Csa5G156110 Csa5G590160 Csa6G067380 Csa6G115100 Csa6G141400 Csa6G495680 Csa6G507250 Csa6G511770 Csa7G430220
GO:0005743	mitochondrial inner membrane	cellular_component	1	Csa1G071890
GO:0015934	large ribosomal subunit	cellular_component	1	Csa5G586000
GO:0042579	microbody	cellular_component	1	Csa3G122430
GO:0012505	endomembrane system	cellular_component	1	Csa3G698470 Csa6G495680
GO:0031966	mitochondrial membrane	cellular_component	1	Csa1G071890
GO:0005740	mitochondrial envelope	cellular_component	1	Csa1G071890
GO:0044435	plastid part	cellular_component	1	Csa1G228960 Csa3G002680 Csa3G207890 Csa3G824870 Csa4G000870 Csa4G443140 Csa6G405290 Csa7G056470
GO:0019866	organelle inner membrane	cellular_component	1	Csa1G071890
GO:0009534	chloroplast thylakoid	cellular_component	1	Csa1G228960
GO:0044429	mitochondrial part	cellular_component	1	Csa1G071890
GO:0005739	mitochondrion	cellular_component	1	Csa1G071890
GO:0005773	vacuole	cellular_component	1	Csa2G382440 Csa3G008850 Csa6G495100
GO:0044434	chloroplast part	cellular_component	1	Csa1G228960
GO:0044437	vacuolar part	cellular_component	1	Csa2G382440 Csa6G495100
GO:0009507	chloroplast	cellular_component	1	Csa1G228960
GO:0044444	cytoplasmic part	cellular_component	1	Csa1G071890 Csa1G228960 Csa1G701990 Csa2G228380 Csa2G362505 Csa2G363020 Csa2G369050 Csa2G382440 Csa3G002680 Csa3G008850 Csa3G122430 Csa3G126230 Csa3G207890 Csa3G698470 Csa3G778430 Csa3G824870 Csa3G824890 Csa4G000870 Csa4G006330 Csa4G443140 Csa5G383850 Csa5G430000 Csa5G586000 Csa5G623860 Csa6G017060 Csa6G405290 Csa6G476680 Csa6G495100 Csa6G496440 Csa6G499800 Csa6G538800 Csa7G004110 Csa7G047220 Csa…
GO:0031981	nuclear lumen	cellular_component	1	Csa6G405290 Csa7G056470
GO:0043233	organelle lumen	cellular_component	1	Csa6G405290 Csa7G056470
GO:0070013	intracellular organelle lumen	cellular_component	1	Csa6G405290 Csa7G056470
GO:0031974	membrane-enclosed lumen	cellular_component	1	Csa6G405290 Csa7G056470
GO:0005737	cytoplasm	cellular_component	1	Csa1G071890 Csa1G228960 Csa1G701990 Csa2G228380 Csa2G362505 Csa2G363020 Csa2G369050 Csa2G382440 Csa3G002680 Csa3G008850 Csa3G122430 Csa3G126230 Csa3G207890 Csa3G698470 Csa3G778430 Csa3G824870 Csa3G824890 Csa4G000870 Csa4G006330 Csa4G443140 Csa5G383850 Csa5G430000 Csa5G586000 Csa5G623860 Csa6G017060 Csa6G405290 Csa6G476680 Csa6G495100 Csa6G496440 Csa6G499800 Csa6G538800 Csa7G004110 Csa7G047220 Csa…
GO:0044391	ribosomal subunit	cellular_component	1	Csa5G586000
GO:0031976	plastid thylakoid	cellular_component	1	Csa1G228960
GO:0043228	non-membrane-bounded organelle	cellular_component	1	Csa2G368830 Csa5G586000 Csa6G407060 Csa7G056470 Csa7G430220
GO:0043232	intracellular non-membrane-bounded organelle	cellular_component	1	Csa2G368830 Csa5G586000 Csa6G407060 Csa7G056470 Csa7G430220
GO:0031984	organelle subcompartment	cellular_component	1	Csa1G228960
GO:0044428	nuclear part	cellular_component	1	Csa6G405290 Csa7G056470
GO:0009536	plastid	cellular_component	1	Csa1G228960 Csa2G362505 Csa3G002680 Csa3G126230 Csa3G207890 Csa3G824870 Csa4G000870 Csa4G443140 Csa5G623860 Csa6G405290 Csa6G499800 Csa7G056470 Csa7G239050
GO:0031090	organelle membrane	cellular_component	1	Csa1G071890
GO:0005634	nucleus	cellular_component	1	Csa6G405290 Csa7G056470
GO:0009579	thylakoid	cellular_component	1	Csa1G228960
GO:0005840	ribosome	cellular_component	1	Csa5G586000
GO:0005623	cell	cellular_component	1	Csa1G009820 Csa1G032450 Csa1G071810 Csa1G071870 Csa1G071890 Csa1G228960 Csa1G534750 Csa1G701990 Csa2G008060 Csa2G146400 Csa2G228380 Csa2G308370 Csa2G346020 Csa2G362505 Csa2G363020 Csa2G368830 Csa2G369050 Csa2G382440 Csa3G000060 Csa3G002680 Csa3G008850 Csa3G104900 Csa3G122430 Csa3G126230 Csa3G166360 Csa3G207890 Csa3G556210 Csa3G698470 Csa3G731130 Csa3G778430 Csa3G783850 Csa3G824870 Csa3G824890 Csa…
GO:0044464	cell part	cellular_component	1	Csa1G009820 Csa1G032450 Csa1G071810 Csa1G071870 Csa1G071890 Csa1G228960 Csa1G534750 Csa1G701990 Csa2G008060 Csa2G146400 Csa2G228380 Csa2G308370 Csa2G346020 Csa2G362505 Csa2G363020 Csa2G368830 Csa2G369050 Csa2G382440 Csa3G000060 Csa3G002680 Csa3G008850 Csa3G104900 Csa3G122430 Csa3G126230 Csa3G166360 Csa3G207890 Csa3G556210 Csa3G698470 Csa3G731130 Csa3G778430 Csa3G783850 Csa3G824870 Csa3G824890 Csa…
GO:0009526	plastid envelope	cellular_component	1	Csa7G056470
GO:0043227	membrane-bounded organelle	cellular_component	1	Csa1G032450 Csa1G071870 Csa1G071890 Csa1G228960 Csa2G008060 Csa2G146400 Csa2G228380 Csa2G308370 Csa2G362505 Csa2G382440 Csa3G002680 Csa3G008850 Csa3G122430 Csa3G126230 Csa3G207890 Csa3G556210 Csa3G698470 Csa3G731130 Csa3G783850 Csa3G824870 Csa3G824890 Csa4G000870 Csa4G011810 Csa4G192110 Csa4G313380 Csa4G377730 Csa4G443140 Csa5G150390 Csa5G383850 Csa5G603950 Csa5G623860 Csa6G302180 Csa6G404280 Csa…
GO:0031967	organelle envelope	cellular_component	1	Csa1G071890 Csa7G056470
GO:0031975	envelope	cellular_component	1	Csa1G071890 Csa7G056470
GO:0043226	organelle	cellular_component	1	Csa1G032450 Csa1G071870 Csa1G071890 Csa1G228960 Csa2G008060 Csa2G146400 Csa2G228380 Csa2G308370 Csa2G362505 Csa2G368830 Csa2G382440 Csa3G002680 Csa3G008850 Csa3G122430 Csa3G126230 Csa3G207890 Csa3G556210 Csa3G698470 Csa3G731130 Csa3G783850 Csa3G824870 Csa3G824890 Csa4G000870 Csa4G011810 Csa4G192110 Csa4G313380 Csa4G377730 Csa4G443140 Csa5G150390 Csa5G383850 Csa5G586000 Csa5G603950 Csa5G623860 Csa…
GO:0043231	intracellular membrane-bounded organelle	cellular_component	1	Csa1G032450 Csa1G071870 Csa1G071890 Csa1G228960 Csa2G008060 Csa2G146400 Csa2G228380 Csa2G308370 Csa2G362505 Csa2G382440 Csa3G002680 Csa3G008850 Csa3G122430 Csa3G126230 Csa3G207890 Csa3G556210 Csa3G698470 Csa3G731130 Csa3G783850 Csa3G824870 Csa3G824890 Csa4G000870 Csa4G011810 Csa4G192110 Csa4G313380 Csa4G377730 Csa4G443140 Csa5G150390 Csa5G383850 Csa5G623860 Csa6G302180 Csa6G405290 Csa6G476050 Csa…
GO:0043229	intracellular organelle	cellular_component	1	Csa1G032450 Csa1G071870 Csa1G071890 Csa1G228960 Csa2G008060 Csa2G146400 Csa2G228380 Csa2G308370 Csa2G362505 Csa2G368830 Csa2G382440 Csa3G002680 Csa3G008850 Csa3G122430 Csa3G126230 Csa3G207890 Csa3G556210 Csa3G698470 Csa3G731130 Csa3G783850 Csa3G824870 Csa3G824890 Csa4G000870 Csa4G011810 Csa4G192110 Csa4G313380 Csa4G377730 Csa4G443140 Csa5G150390 Csa5G383850 Csa5G586000 Csa5G623860 Csa6G302180 Csa…
GO:0044446	intracellular organelle part	cellular_component	1	Csa1G071890 Csa1G228960 Csa2G382440 Csa3G002680 Csa3G207890 Csa3G824870 Csa4G000870 Csa4G443140 Csa5G586000 Csa6G405290 Csa6G407060 Csa6G495100 Csa6G496440 Csa7G056470
GO:0044422	organelle part	cellular_component	1	Csa1G071890 Csa1G228960 Csa2G382440 Csa3G002680 Csa3G207890 Csa3G824870 Csa4G000870 Csa4G443140 Csa5G586000 Csa6G405290 Csa6G407060 Csa6G495100 Csa6G496440 Csa7G056470
GO:0030529	ribonucleoprotein complex	cellular_component	1	Csa5G586000
GO:0043234	protein complex	cellular_component	1	Csa6G407060
GO:0044424	intracellular part	cellular_component	1	Csa1G032450 Csa1G071870 Csa1G071890 Csa1G228960 Csa1G701990 Csa2G008060 Csa2G146400 Csa2G228380 Csa2G308370 Csa2G362505 Csa2G363020 Csa2G368830 Csa2G369050 Csa2G382440 Csa3G002680 Csa3G008850 Csa3G122430 Csa3G126230 Csa3G207890 Csa3G556210 Csa3G698470 Csa3G731130 Csa3G778430 Csa3G783850 Csa3G824870 Csa3G824890 Csa4G000870 Csa4G006330 Csa4G011810 Csa4G192110 Csa4G313380 Csa4G377730 Csa4G443140 Csa…
GO:0005622	intracellular	cellular_component	1	Csa1G032450 Csa1G071870 Csa1G071890 Csa1G228960 Csa1G701990 Csa2G008060 Csa2G146400 Csa2G228380 Csa2G308370 Csa2G362505 Csa2G363020 Csa2G368830 Csa2G369050 Csa2G382440 Csa3G002680 Csa3G008850 Csa3G122430 Csa3G126230 Csa3G207890 Csa3G556210 Csa3G698470 Csa3G731130 Csa3G778430 Csa3G783850 Csa3G824870 Csa3G824890 Csa4G000870 Csa4G006330 Csa4G011810 Csa4G192110 Csa4G313380 Csa4G377730 Csa4G443140 Csa…
GO:0032991	macromolecular complex	cellular_component	1	Csa2G368830 Csa5G586000 Csa6G407060
GO:0005575	cellular_component	cellular_component	1	Csa1G009820 Csa1G024180 Csa1G032450 Csa1G041570 Csa1G071810 Csa1G071870 Csa1G071890 Csa1G228960 Csa1G528530 Csa1G534750 Csa1G574960 Csa1G574980 Csa1G701320 Csa1G701990 Csa2G008060 Csa2G037260 Csa2G060340 Csa2G116250 Csa2G146400 Csa2G228380 Csa2G308370 Csa2G346020 Csa2G362505 Csa2G363020 Csa2G368830 Csa2G369050 Csa2G369230 Csa2G379210 Csa2G381890 Csa2G382440 Csa2G385000 Csa2G401440 Csa3G000060 Csa…

## Sheet: subcluster 3
GO terms associated with DEGs of subcluster 3
GO_ID	GOTerm	Term_type	Corrected_pValue	Gene_list
GO:0009579	thylakoid	cellular_component	0	Csa1G000570 Csa1G009830 Csa1G039250 Csa1G045540 Csa1G066480 Csa1G445860 Csa2G074240 Csa2G079660 Csa2G379140 Csa2G381850 Csa3G002780 Csa3G006690 Csa3G060980 Csa3G099680 Csa3G132000 Csa3G147780 Csa3G238120 Csa3G483830 Csa3G734100 Csa3G736730 Csa3G875430 Csa4G063440 Csa4G064020 Csa4G268040 Csa4G308550 Csa4G563690 Csa4G653470 Csa5G160200 Csa5G490820 Csa5G589390 Csa5G604910 Csa5G646700 Csa6G008680 Csa…
GO:0031976	plastid thylakoid	cellular_component	2.7e-27	Csa1G000570 Csa1G009830 Csa1G039250 Csa1G045540 Csa1G445860 Csa2G074240 Csa2G079660 Csa2G379140 Csa3G002780 Csa3G006690 Csa3G060980 Csa3G132000 Csa3G147780 Csa3G238120 Csa3G734100 Csa3G736730 Csa3G875430 Csa4G063440 Csa4G268040 Csa4G308550 Csa4G563690 Csa4G653470 Csa5G160200 Csa5G589390 Csa5G604910 Csa5G646700 Csa6G008680 Csa6G016970 Csa6G188160 Csa6G434350 Csa6G483300 Csa6G488340 Csa6G518130 Csa…
GO:0031984	organelle subcompartment	cellular_component	2.7e-27	Csa1G000570 Csa1G009830 Csa1G039250 Csa1G045540 Csa1G445860 Csa2G074240 Csa2G079660 Csa2G379140 Csa3G002780 Csa3G006690 Csa3G060980 Csa3G132000 Csa3G147780 Csa3G238120 Csa3G734100 Csa3G736730 Csa3G875430 Csa4G063440 Csa4G268040 Csa4G308550 Csa4G563690 Csa4G653470 Csa5G160200 Csa5G589390 Csa5G604910 Csa5G646700 Csa6G008680 Csa6G016970 Csa6G188160 Csa6G434350 Csa6G483300 Csa6G488340 Csa6G518130 Csa…
GO:0009507	chloroplast	cellular_component	5.7e-22	Csa1G009830 Csa1G039250 Csa1G045540 Csa1G445860 Csa2G074240 Csa2G079660 Csa2G381850 Csa3G006690 Csa3G132000 Csa3G147780 Csa3G238120 Csa3G732630 Csa3G734100 Csa3G736730 Csa3G875430 Csa4G063440 Csa4G268040 Csa4G308550 Csa4G563690 Csa5G160200 Csa5G589390 Csa5G604910 Csa5G646700 Csa6G008680 Csa6G016970 Csa6G188160 Csa6G425800 Csa6G483300 Csa6G488340 Csa6G522690 Csa7G033300 Csa7G047350
GO:0044434	chloroplast part	cellular_component	5.325e-21	Csa1G009830 Csa1G039250 Csa1G045540 Csa1G445860 Csa2G074240 Csa2G079660 Csa2G381850 Csa3G006690 Csa3G132000 Csa3G147780 Csa3G238120 Csa3G734100 Csa3G736730 Csa3G875430 Csa4G063440 Csa4G268040 Csa4G308550 Csa4G563690 Csa5G160200 Csa5G589390 Csa5G604910 Csa5G646700 Csa6G008680 Csa6G016970 Csa6G188160 Csa6G483300 Csa6G488340 Csa6G522690 Csa7G033300 Csa7G047350
GO:0034357	photosynthetic membrane	cellular_component	4.62e-20	Csa1G066480 Csa1G445860 Csa2G074240 Csa2G079660 Csa3G060980 Csa3G099680 Csa3G147780 Csa4G063440 Csa4G064020 Csa4G308550 Csa5G490820 Csa5G589390 Csa5G646700 Csa6G087980 Csa6G385090 Csa6G483300 Csa6G488340 Csa6G522690 Csa6G525340 Csa7G033300 Csa7G046100 Csa7G322590
GO:0044436	thylakoid part	cellular_component	4.95e-20	Csa1G066480 Csa1G445860 Csa2G074240 Csa2G079660 Csa3G002780 Csa3G060980 Csa3G099680 Csa3G147780 Csa3G875430 Csa4G063440 Csa4G064020 Csa4G308550 Csa4G653470 Csa5G490820 Csa5G589390 Csa5G646700 Csa6G087980 Csa6G385090 Csa6G483300 Csa6G488340 Csa6G522690 Csa6G525340 Csa7G033300 Csa7G046100 Csa7G322590
GO:0009534	chloroplast thylakoid	cellular_component	2.18571e-19	Csa1G009830 Csa1G039250 Csa1G045540 Csa1G445860 Csa2G074240 Csa3G006690 Csa3G132000 Csa3G238120 Csa3G734100 Csa3G736730 Csa3G875430 Csa4G063440 Csa4G268040 Csa4G563690 Csa5G160200 Csa5G589390 Csa5G604910 Csa5G646700 Csa6G008680 Csa6G016970 Csa6G188160 Csa6G483300 Csa6G488340 Csa6G522690 Csa7G033300 Csa7G047350
GO:0009536	plastid	cellular_component	1.2375e-18	Csa1G000570 Csa1G000670 Csa1G009830 Csa1G039100 Csa1G039250 Csa1G045540 Csa1G445860 Csa2G070240 Csa2G074240 Csa2G079660 Csa2G379140 Csa2G381850 Csa3G002780 Csa3G006690 Csa3G047820 Csa3G060980 Csa3G099680 Csa3G132000 Csa3G147780 Csa3G197950 Csa3G238120 Csa3G621430 Csa3G732630 Csa3G734100 Csa3G736730 Csa3G875430 Csa4G003670 Csa4G012510 Csa4G063440 Csa4G268040 Csa4G308550 Csa4G563690 Csa4G638340 Csa…
GO:0044435	plastid part	cellular_component	1.36667e-18	Csa1G000570 Csa1G000670 Csa1G009830 Csa1G039100 Csa1G039250 Csa1G045540 Csa1G445860 Csa2G074240 Csa2G079660 Csa2G379140 Csa2G381850 Csa3G002780 Csa3G006690 Csa3G060980 Csa3G132000 Csa3G147780 Csa3G197950 Csa3G238120 Csa3G734100 Csa3G736730 Csa3G875430 Csa4G003670 Csa4G012510 Csa4G063440 Csa4G268040 Csa4G308550 Csa4G563690 Csa4G653470 Csa5G160200 Csa5G198220 Csa5G589390 Csa5G604910 Csa5G646700 Csa…
GO:0009521	photosystem	cellular_component	2.4e-18	Csa1G066480 Csa1G445860 Csa2G074240 Csa2G079660 Csa3G060980 Csa3G099680 Csa3G147780 Csa4G063440 Csa4G064020 Csa4G308550 Csa5G490820 Csa5G589390 Csa5G646700 Csa6G087980 Csa6G488340 Csa6G522690 Csa6G525340 Csa7G033300 Csa7G322590
GO:0098796	membrane protein complex	cellular_component	1.85455e-12	Csa1G062930 Csa1G066480 Csa1G445860 Csa2G074240 Csa2G079660 Csa2G381850 Csa3G060980 Csa3G099680 Csa3G147780 Csa4G063440 Csa4G064020 Csa4G308550 Csa5G490820 Csa5G589390 Csa5G646700 Csa6G087980 Csa6G488340 Csa6G522690 Csa6G525340 Csa7G033300 Csa7G322590
GO:0009314	response to radiation	biological_process	2.28e-10	Csa1G039100 Csa1G268280 Csa1G524640 Csa1G527870 Csa1G528610 Csa2G008710 Csa2G381650 Csa3G595190 Csa3G875430 Csa3G878800 Csa3G914590 Csa4G003670 Csa4G308550 Csa5G646700 Csa5G646740 Csa6G008680 Csa6G081450 Csa6G185330 Csa6G487600 Csa7G033300 Csa7G046100 Csa7G072820 Csa7G368750 Csa7G427090 Csa7G433310 Csa7G434970
GO:0009526	plastid envelope	cellular_component	7e-09	Csa1G000570 Csa1G039100 Csa2G079660 Csa2G379140 Csa3G002780 Csa3G006690 Csa3G060980 Csa3G132000 Csa3G147780 Csa3G197950 Csa3G238120 Csa4G003670 Csa4G063440 Csa4G268040 Csa4G308550 Csa4G653470 Csa5G198220 Csa6G008680 Csa6G016970 Csa6G078580 Csa6G385090 Csa6G518130 Csa7G033300 Csa7G046100
GO:0009416	response to light stimulus	biological_process	2e-08	Csa1G039100 Csa1G524640 Csa1G527870 Csa2G381650 Csa3G595190 Csa3G875430 Csa3G878800 Csa3G914590 Csa4G308550 Csa5G646700 Csa5G646740 Csa6G081450 Csa6G185330 Csa6G487600 Csa7G033300 Csa7G046100 Csa7G072820 Csa7G368750 Csa7G427090 Csa7G433310 Csa7G434970
GO:0005737	cytoplasm	cellular_component	1.33846e-07	Csa1G000570 Csa1G000670 Csa1G009830 Csa1G039100 Csa1G039250 Csa1G045540 Csa1G065970 Csa1G268280 Csa1G445860 Csa2G008710 Csa2G070240 Csa2G074240 Csa2G079660 Csa2G351820 Csa2G379140 Csa2G381850 Csa3G002780 Csa3G006690 Csa3G047820 Csa3G060980 Csa3G099680 Csa3G132000 Csa3G134590 Csa3G147780 Csa3G175660 Csa3G197950 Csa3G238120 Csa3G621430 Csa3G730980 Csa3G731740 Csa3G732630 Csa3G734100 Csa3G736730 Csa…
GO:0044444	cytoplasmic part	cellular_component	2.35714e-07	Csa1G000570 Csa1G000670 Csa1G009830 Csa1G039100 Csa1G039250 Csa1G045540 Csa1G065970 Csa1G268280 Csa1G445860 Csa2G008710 Csa2G070240 Csa2G074240 Csa2G079660 Csa2G351820 Csa2G379140 Csa2G381850 Csa3G002780 Csa3G006690 Csa3G047820 Csa3G060980 Csa3G099680 Csa3G132000 Csa3G134590 Csa3G147780 Csa3G175660 Csa3G197950 Csa3G238120 Csa3G621430 Csa3G730980 Csa3G731740 Csa3G732630 Csa3G734100 Csa3G736730 Csa…
GO:0015979	photosynthesis	biological_process	2.13333e-06	Csa3G060980 Csa3G067770 Csa4G064020 Csa4G653470 Csa5G604910 Csa6G016970 Csa6G488340 Csa7G047350 Csa7G427090
GO:0044446	intracellular organelle part	cellular_component	4.6875e-06	Csa1G000570 Csa1G000670 Csa1G009830 Csa1G039100 Csa1G039250 Csa1G045540 Csa1G268280 Csa1G445860 Csa2G008710 Csa2G074240 Csa2G079660 Csa2G379140 Csa2G381850 Csa3G002780 Csa3G006690 Csa3G060980 Csa3G132000 Csa3G134590 Csa3G147780 Csa3G175660 Csa3G197950 Csa3G238120 Csa3G734100 Csa3G736730 Csa3G875430 Csa4G003670 Csa4G012510 Csa4G063440 Csa4G268040 Csa4G308550 Csa4G563690 Csa4G653470 Csa5G160200 Csa…
GO:0044422	organelle part	cellular_component	4.6875e-06	Csa1G000570 Csa1G000670 Csa1G009830 Csa1G039100 Csa1G039250 Csa1G045540 Csa1G268280 Csa1G445860 Csa2G008710 Csa2G074240 Csa2G079660 Csa2G379140 Csa2G381850 Csa3G002780 Csa3G006690 Csa3G060980 Csa3G132000 Csa3G134590 Csa3G147780 Csa3G175660 Csa3G197950 Csa3G238120 Csa3G734100 Csa3G736730 Csa3G875430 Csa4G003670 Csa4G012510 Csa4G063440 Csa4G268040 Csa4G308550 Csa4G563690 Csa4G653470 Csa5G160200 Csa…
GO:0031967	organelle envelope	cellular_component	6.66667e-06	Csa1G000570 Csa1G039100 Csa2G079660 Csa2G379140 Csa3G002780 Csa3G006690 Csa3G060980 Csa3G132000 Csa3G134590 Csa3G147780 Csa3G197950 Csa3G238120 Csa4G003670 Csa4G063440 Csa4G268040 Csa4G308550 Csa4G653470 Csa5G198220 Csa6G008680 Csa6G016970 Csa6G078580 Csa6G385090 Csa6G518130 Csa7G033300 Csa7G046100
GO:0031975	envelope	cellular_component	6.66667e-06	Csa1G000570 Csa1G039100 Csa2G079660 Csa2G379140 Csa3G002780 Csa3G006690 Csa3G060980 Csa3G132000 Csa3G134590 Csa3G147780 Csa3G197950 Csa3G238120 Csa4G003670 Csa4G063440 Csa4G268040 Csa4G308550 Csa4G653470 Csa5G198220 Csa6G008680 Csa6G016970 Csa6G078580 Csa6G385090 Csa6G518130 Csa7G033300 Csa7G046100
GO:0009639	response to red or far red light	biological_process	8.3e-06	Csa1G524640 Csa2G381650 Csa3G875430 Csa3G878800 Csa3G914590 Csa4G308550 Csa5G646700 Csa7G033300 Csa7G368750 Csa7G434970
GO:0009523	photosystem II	cellular_component	8.52632e-06	Csa1G066480 Csa4G063440 Csa4G064020 Csa6G087980 Csa6G488340 Csa7G322590
GO:0009522	photosystem I	cellular_component	1.17e-05	Csa2G074240 Csa2G079660 Csa3G060980 Csa3G147780
GO:0006091	generation of precursor metabolites and energy	biological_process	1.76e-05	Csa1G445860 Csa3G002780 Csa3G060980 Csa3G099680 Csa3G748780 Csa4G308550 Csa4G653470 Csa5G490820 Csa5G589390 Csa5G604910 Csa6G016970 Csa6G057170 Csa6G488340 Csa6G522690 Csa7G033300 Csa7G047350 Csa7G427090
GO:0019684	photosynthesis, light reaction	biological_process	4.8e-05	Csa3G060980 Csa4G653470 Csa5G604910 Csa6G016970 Csa6G488340 Csa7G047350 Csa7G427090
GO:0009570	chloroplast stroma	cellular_component	8.85714e-05	Csa2G079660 Csa3G147780 Csa4G308550 Csa7G033300
GO:0009628	response to abiotic stimulus	biological_process	9.14286e-05	Csa1G039100 Csa1G268280 Csa1G524640 Csa1G527870 Csa1G528610 Csa2G008710 Csa2G381650 Csa3G595190 Csa3G875430 Csa3G878800 Csa3G914590 Csa4G003670 Csa4G308550 Csa5G514500 Csa5G623660 Csa5G646700 Csa5G646740 Csa6G008680 Csa6G081450 Csa6G185330 Csa6G487600 Csa7G033300 Csa7G046100 Csa7G072820 Csa7G368750 Csa7G427090 Csa7G433310 Csa7G434970
GO:0043231	intracellular membrane-bounded organelle	cellular_component	0.000125455	Csa1G000570 Csa1G000670 Csa1G009830 Csa1G039100 Csa1G039250 Csa1G045540 Csa1G268280 Csa1G422450 Csa1G422990 Csa1G445860 Csa1G534780 Csa2G008710 Csa2G070240 Csa2G074240 Csa2G079660 Csa2G351820 Csa2G379140 Csa2G381650 Csa2G381850 Csa3G002780 Csa3G006690 Csa3G047820 Csa3G060980 Csa3G099680 Csa3G132000 Csa3G134590 Csa3G147780 Csa3G175660 Csa3G197950 Csa3G238120 Csa3G621430 Csa3G732630 Csa3G734100 Csa…
GO:0005576	extracellular region	cellular_component	0.000143478	Csa1G422450 Csa1G422980 Csa1G422990 Csa3G002780 Csa3G006690 Csa3G873800 Csa4G063440 Csa5G139730 Csa5G139760 Csa5G198220 Csa5G514500 Csa5G548130 Csa6G008680
GO:0043227	membrane-bounded organelle	cellular_component	0.00015	Csa1G000570 Csa1G000670 Csa1G009830 Csa1G039100 Csa1G039250 Csa1G045540 Csa1G268280 Csa1G422450 Csa1G422990 Csa1G445860 Csa1G534780 Csa2G008710 Csa2G070240 Csa2G074240 Csa2G079660 Csa2G351820 Csa2G379140 Csa2G381650 Csa2G381850 Csa3G002780 Csa3G006690 Csa3G047820 Csa3G060980 Csa3G099680 Csa3G132000 Csa3G134590 Csa3G147780 Csa3G175660 Csa3G197950 Csa3G238120 Csa3G621430 Csa3G732630 Csa3G734100 Csa…
GO:0046906	tetrapyrrole binding	molecular_function	0.000504	Csa1G024920 Csa1G445860 Csa1G524640 Csa2G375770 Csa2G435510 Csa3G060980 Csa3G271920 Csa4G285760 Csa4G651760 Csa5G589390 Csa6G522690 Csa6G525340 Csa7G033300 Csa7G058560 Csa7G198310
GO:0009532	plastid stroma	cellular_component	0.001212	Csa1G000670 Csa1G039100 Csa2G079660 Csa3G006690 Csa3G147780 Csa3G197950 Csa3G875430 Csa4G012510 Csa4G063440 Csa4G268040 Csa4G308550 Csa5G198220 Csa6G188680 Csa7G033300 Csa7G322590
GO:0005984	disaccharide metabolic process	biological_process	0.00195	Csa1G597800 Csa2G121970 Csa4G001950 Csa5G198220 Csa5G322500 Csa6G500540
GO:0009311	oligosaccharide metabolic process	biological_process	0.00275556	Csa1G597800 Csa2G121970 Csa4G001950 Csa5G198220 Csa5G322500 Csa6G500540
GO:0043234	protein complex	cellular_component	0.00327692	Csa1G062930 Csa1G066480 Csa1G445860 Csa2G074240 Csa2G079660 Csa2G381850 Csa3G060980 Csa3G099680 Csa3G147780 Csa4G063440 Csa4G064020 Csa4G308550 Csa5G490820 Csa5G589390 Csa5G646700 Csa6G087980 Csa6G488340 Csa6G522690 Csa6G525340 Csa7G033300 Csa7G322590
GO:0043229	intracellular organelle	cellular_component	0.0041	Csa1G000570 Csa1G000670 Csa1G009830 Csa1G039100 Csa1G039250 Csa1G045540 Csa1G268280 Csa1G422450 Csa1G422990 Csa1G445860 Csa1G534780 Csa2G008710 Csa2G070240 Csa2G074240 Csa2G079660 Csa2G351820 Csa2G379140 Csa2G381650 Csa2G381850 Csa3G002780 Csa3G006690 Csa3G047820 Csa3G060980 Csa3G099680 Csa3G132000 Csa3G134590 Csa3G147780 Csa3G175660 Csa3G197950 Csa3G238120 Csa3G621430 Csa3G732630 Csa3G734100 Csa…
GO:0043226	organelle	cellular_component	0.00424286	Csa1G000570 Csa1G000670 Csa1G009830 Csa1G039100 Csa1G039250 Csa1G045540 Csa1G268280 Csa1G422450 Csa1G422990 Csa1G445860 Csa1G534780 Csa2G008710 Csa2G070240 Csa2G074240 Csa2G079660 Csa2G351820 Csa2G379140 Csa2G381650 Csa2G381850 Csa3G002780 Csa3G006690 Csa3G047820 Csa3G060980 Csa3G099680 Csa3G132000 Csa3G134590 Csa3G147780 Csa3G175660 Csa3G197950 Csa3G238120 Csa3G621430 Csa3G732630 Csa3G734100 Csa…
GO:0016491	oxidoreductase activity	molecular_function	0.00729	Csa1G024920 Csa1G065970 Csa1G212830 Csa1G524640 Csa1G572420 Csa2G000520 Csa2G009470 Csa2G271410 Csa2G346600 Csa2G349680 Csa2G379300 Csa2G435510 Csa3G113400 Csa3G252490 Csa3G271920 Csa3G748270 Csa3G852560 Csa3G855360 Csa3G912970 Csa4G006050 Csa4G063440 Csa4G112650 Csa4G293020 Csa4G307350 Csa4G638340 Csa4G651770 Csa4G651840 Csa4G664300 Csa5G075690 Csa5G514500 Csa5G609710 Csa5G622460 Csa6G385090 Csa…
GO:0050896	response to stimulus	biological_process	0.00744	Csa1G024920 Csa1G039100 Csa1G071840 Csa1G224880 Csa1G268280 Csa1G324370 Csa1G524640 Csa1G527860 Csa1G527870 Csa1G528610 Csa1G534780 Csa1G572420 Csa2G008710 Csa2G033930 Csa2G375770 Csa2G378580 Csa2G379080 Csa2G381650 Csa3G002780 Csa3G006690 Csa3G595190 Csa3G730980 Csa3G748240 Csa3G748780 Csa3G776350 Csa3G826690 Csa3G875430 Csa3G878800 Csa3G914590 Csa4G001950 Csa4G003670 Csa4G012510 Csa4G063440 Csa…
GO:0009642	response to light intensity	biological_process	0.0101818	Csa1G039100 Csa1G527870 Csa3G595190 Csa3G875430 Csa5G646740
GO:0009767	photosynthetic electron transport chain	biological_process	0.0103667	Csa3G060980 Csa4G653470 Csa6G016970
GO:0055114	oxidation-reduction process	biological_process	0.0106462	Csa3G002780 Csa3G060980 Csa3G113400 Csa3G748780 Csa3G827270 Csa4G653470 Csa6G016970
GO:0009408	response to heat	biological_process	0.01128	Csa1G527870 Csa3G595190 Csa4G003670
GO:0022900	electron transport chain	biological_process	0.01128	Csa3G002780 Csa3G060980 Csa4G653470 Csa6G016970
GO:1901700	response to oxygen-containing compound	biological_process	0.011375	Csa1G039100 Csa1G527870 Csa2G381650 Csa3G595190 Csa3G776350 Csa3G875430 Csa3G878800 Csa4G001950 Csa4G003670 Csa5G646740
GO:0005975	carbohydrate metabolic process	biological_process	0.0119529	Csa1G422450 Csa1G422980 Csa1G422990 Csa1G597800 Csa2G121970 Csa3G047820 Csa3G252490 Csa3G875430 Csa4G001950 Csa4G664300 Csa5G139730 Csa5G139760 Csa5G198220 Csa5G322500 Csa5G548130 Csa5G604910 Csa5G606770 Csa6G500540
GO:0048511	rhythmic process	biological_process	0.0165778	Csa2G381650 Csa3G067770 Csa3G878800 Csa5G638360
GO:0034285	response to disaccharide	biological_process	0.02	Csa3G776350 Csa3G875430 Csa4G003670
GO:0044723	single-organism carbohydrate metabolic process	biological_process	0.023	Csa1G597800 Csa2G121970 Csa3G252490 Csa3G875430 Csa4G001950 Csa4G664300 Csa5G198220 Csa5G322500 Csa5G604910 Csa5G606770 Csa6G500540
GO:0046527	glucosyltransferase activity	molecular_function	0.02481	Csa1G422450 Csa1G422980 Csa1G597800 Csa2G121970 Csa4G001950 Csa5G322500
GO:0003727	single-stranded RNA binding	molecular_function	0.02481	Csa3G002780 Csa4G063440
GO:0008187	poly-pyrimidine tract binding	molecular_function	0.02481	Csa3G002780 Csa4G063440
GO:0019203	carbohydrate phosphatase activity	molecular_function	0.02481	Csa4G307350 Csa5G198220 Csa6G500540
GO:0009411	response to UV	biological_process	0.0254476	Csa2G381650 Csa3G875430 Csa3G878800 Csa6G185330
GO:0050308	sugar-phosphatase activity	molecular_function	0.0257175	Csa4G307350 Csa5G198220
GO:0016705	oxidoreductase activity, acting on paired donors, with incorporation or reduction of molecular oxygen	molecular_function	0.0257175	Csa1G024920 Csa1G524640 Csa2G000520 Csa2G271410 Csa2G379300 Csa4G006050 Csa4G293020 Csa7G198310 Csa7G434970
GO:0009617	response to bacterium	biological_process	0.0268909	Csa3G002780 Csa3G006690 Csa4G063440 Csa5G198220 Csa6G008680 Csa7G046100
GO:0008233	peptidase activity	molecular_function	0.0279491	Csa2G349680 Csa2G351820 Csa2G354760 Csa2G363570 Csa3G585870 Csa3G873800 Csa4G571740 Csa4G627100 Csa4G627110 Csa4G653470 Csa5G162050 Csa5G503560 Csa6G520430 Csa7G049210
GO:0016758	transferase activity, transferring hexosyl groups	molecular_function	0.0279491	Csa1G422450 Csa1G422980 Csa1G422990 Csa1G597800 Csa2G121970 Csa4G001950 Csa5G322500 Csa5G548130 Csa6G497890
GO:0035251	UDP-glucosyltransferase activity	molecular_function	0.0279491	Csa1G597800 Csa2G121970 Csa4G001950 Csa5G322500
GO:0016830	carbon-carbon lyase activity	molecular_function	0.02988	Csa3G730980 Csa3G881660 Csa5G158490 Csa5G609710 Csa7G433310
GO:0006979	response to oxidative stress	biological_process	0.0300167	Csa1G039100 Csa1G527870 Csa2G378580 Csa3G595190 Csa5G646740
GO:0009743	response to carbohydrate	biological_process	0.0300167	Csa3G776350 Csa3G875430 Csa4G001950 Csa4G003670
GO:0051540	metal cluster binding	molecular_function	0.0309877	Csa2G060370 Csa4G651770 Csa5G650460 Csa6G385090 Csa7G046100
GO:0044425	membrane part	cellular_component	0.0319862	Csa1G062930 Csa1G066480 Csa1G224880 Csa1G266170 Csa1G324370 Csa1G445860 Csa1G528610 Csa2G007950 Csa2G070860 Csa2G074240 Csa2G079660 Csa2G381850 Csa3G060980 Csa3G099680 Csa3G122330 Csa3G147780 Csa3G150850 Csa3G901690 Csa4G006050 Csa4G063440 Csa4G064020 Csa4G308550 Csa5G490820 Csa5G505740 Csa5G589390 Csa5G646700 Csa6G087980 Csa6G134350 Csa6G488340 Csa6G518130 Csa6G522690 Csa6G525340 Csa7G025740 Csa…
GO:0051536	iron-sulfur cluster binding	molecular_function	0.0335329	Csa4G651770 Csa5G650460 Csa6G385090 Csa7G046100
GO:0070011	peptidase activity, acting on L-amino acid peptides	molecular_function	0.0335329	Csa2G351820 Csa2G363570 Csa3G585870 Csa3G873800 Csa4G571740 Csa4G627100 Csa4G627110 Csa4G653470 Csa5G162050 Csa5G503560 Csa6G520430 Csa7G049210
GO:0016209	antioxidant activity	molecular_function	0.0335329	Csa1G024920 Csa4G285760 Csa4G293020 Csa4G651760 Csa4G651840 Csa7G058560
GO:0016703	oxidoreductase activity, acting on single donors with incorporation of molecular oxygen, incorporation of one atom of oxygen (internal monooxygenases or internal mixed function oxidases)	molecular_function	0.0335329	Csa4G651770 Csa6G385090
GO:0009640	photomorphogenesis	biological_process	0.03504	Csa2G381650 Csa3G878800
GO:0034754	cellular hormone metabolic process	biological_process	0.03504	Csa3G271920 Csa5G645150
GO:0006007	glucose catabolic process	biological_process	0.03504	Csa3G875430 Csa5G604910 Csa5G606770
GO:0019320	hexose catabolic process	biological_process	0.03504	Csa3G875430 Csa5G604910 Csa5G606770
GO:0046365	monosaccharide catabolic process	biological_process	0.03504	Csa3G875430 Csa5G604910 Csa5G606770
GO:0044724	single-organism carbohydrate catabolic process	biological_process	0.03504	Csa3G875430 Csa5G604910 Csa5G606770
GO:0005976	polysaccharide metabolic process	biological_process	0.03504	Csa1G422450 Csa1G422980 Csa1G422990 Csa3G047820 Csa3G875430 Csa4G001950 Csa5G139760 Csa5G198220 Csa5G548130
GO:0000302	response to reactive oxygen species	biological_process	0.03504	Csa1G039100 Csa1G527870 Csa3G595190 Csa5G646740
GO:0044042	glucan metabolic process	biological_process	0.03504	Csa1G422450 Csa1G422980 Csa1G422990 Csa3G047820 Csa4G001950 Csa5G198220 Csa5G548130
GO:0019318	hexose metabolic process	biological_process	0.03504	Csa3G252490 Csa3G875430 Csa4G664300 Csa5G604910 Csa5G606770
GO:0044262	cellular carbohydrate metabolic process	biological_process	0.03504	Csa1G422450 Csa1G597800 Csa2G121970 Csa3G047820 Csa4G001950 Csa5G198220 Csa5G322500 Csa6G500540
GO:0009055	electron carrier activity	molecular_function	0.03685	Csa3G002780 Csa7G046100
GO:0010476	gibberellin mediated signaling pathway	biological_process	0.0399568	Csa2G381650 Csa3G878800
GO:0071370	cellular response to gibberellin stimulus	biological_process	0.0399568	Csa2G381650 Csa3G878800
GO:0007623	circadian rhythm	biological_process	0.0446667	Csa2G381650 Csa3G878800
GO:0009739	response to gibberellin	biological_process	0.0446667	Csa2G381650 Csa3G878800
GO:0009266	response to temperature stimulus	biological_process	0.04742	Csa1G527870 Csa3G595190 Csa4G003670

## Sheet: subcluster 4
GO terms associated with DEGs of subcluster 4
GO_ID	GOTerm	Term_type	Corrected_pValue	Gene_list
GO:0015858	nucleoside transport	biological_process	1	Csa6G516810
GO:1901264	carbohydrate derivative transport	biological_process	1	Csa6G516810
GO:0018130	heterocycle biosynthetic process	biological_process	1	Csa2G034520 Csa6G361330 Csa6G425720
GO:0015931	nucleobase-containing compound transport	biological_process	1	Csa6G516810
GO:0006351	transcription, DNA-templated	biological_process	1	Csa6G361330 Csa6G425720
GO:0097659	nucleic acid-templated transcription	biological_process	1	Csa6G361330 Csa6G425720
GO:0032774	RNA biosynthetic process	biological_process	1	Csa6G361330 Csa6G425720
GO:0044249	cellular biosynthetic process	biological_process	1	Csa2G034520 Csa6G361330 Csa6G425720
GO:0071705	nitrogen compound transport	biological_process	1	Csa6G516810
GO:0034654	nucleobase-containing compound biosynthetic process	biological_process	1	Csa6G361330 Csa6G425720
GO:0009058	biosynthetic process	biological_process	1	Csa2G034520 Csa6G361330 Csa6G425720
GO:0019438	aromatic compound biosynthetic process	biological_process	1	Csa6G361330 Csa6G425720
GO:1901362	organic cyclic compound biosynthetic process	biological_process	1	Csa6G361330 Csa6G425720
GO:0034645	cellular macromolecule biosynthetic process	biological_process	1	Csa6G361330 Csa6G425720
GO:0009059	macromolecule biosynthetic process	biological_process	1	Csa6G361330 Csa6G425720
GO:0016070	RNA metabolic process	biological_process	1	Csa6G361330 Csa6G425720
GO:0044271	cellular nitrogen compound biosynthetic process	biological_process	1	Csa6G361330 Csa6G425720
GO:0046483	heterocycle metabolic process	biological_process	1	Csa2G034520 Csa6G361330 Csa6G425720
GO:0016310	phosphorylation	biological_process	1	Csa6G349850
GO:0090304	nucleic acid metabolic process	biological_process	1	Csa6G361330 Csa6G425720
GO:1901576	organic substance biosynthetic process	biological_process	1	Csa6G361330 Csa6G425720
GO:0071702	organic substance transport	biological_process	1	Csa6G516810
GO:0010467	gene expression	biological_process	1	Csa6G361330 Csa6G425720
GO:0006139	nucleobase-containing compound metabolic process	biological_process	1	Csa6G361330 Csa6G425720
GO:0006725	cellular aromatic compound metabolic process	biological_process	1	Csa6G361330 Csa6G425720
GO:1901360	organic cyclic compound metabolic process	biological_process	1	Csa6G361330 Csa6G425720
GO:0034641	cellular nitrogen compound metabolic process	biological_process	1	Csa6G361330 Csa6G425720
GO:0044765	single-organism transport	biological_process	1	Csa6G516810
GO:1902578	single-organism localization	biological_process	1	Csa6G516810
GO:0006807	nitrogen compound metabolic process	biological_process	1	Csa6G361330 Csa6G425720
GO:0006810	transport	biological_process	1	Csa6G516810
GO:0044237	cellular metabolic process	biological_process	1	Csa2G034520 Csa6G349850 Csa6G361330 Csa6G425720
GO:0044260	cellular macromolecule metabolic process	biological_process	1	Csa6G361330 Csa6G425720
GO:0044699	single-organism process	biological_process	1	Csa1G097685 Csa1G602530 Csa6G495850 Csa6G516810
GO:0051234	establishment of localization	biological_process	1	Csa6G516810
GO:0051179	localization	biological_process	1	Csa6G516810
GO:0006796	phosphate-containing compound metabolic process	biological_process	1	Csa6G349850
GO:0006793	phosphorus metabolic process	biological_process	1	Csa6G349850
GO:0009987	cellular process	biological_process	1	Csa1G097685 Csa2G034520 Csa6G349850 Csa6G361330 Csa6G425720
GO:0008152	metabolic process	biological_process	1	Csa1G602530 Csa2G034520 Csa6G349850 Csa6G361330 Csa6G425720 Csa6G520420
GO:0043170	macromolecule metabolic process	biological_process	1	Csa6G361330 Csa6G425720
GO:0044238	primary metabolic process	biological_process	1	Csa6G361330 Csa6G425720 Csa6G520420
GO:0044710	single-organism metabolic process	biological_process	1	Csa1G602530
GO:0044763	single-organism cellular process	biological_process	1	Csa1G097685
GO:0071704	organic substance metabolic process	biological_process	1	Csa6G361330 Csa6G425720
GO:0008150	biological_process	biological_process	1	Csa1G097685 Csa1G602530 Csa2G034520 Csa6G349850 Csa6G361330 Csa6G425720 Csa6G495850 Csa6G516810 Csa6G520420
GO:0042579	microbody	cellular_component	1	Csa4G314440
GO:0031224	intrinsic component of membrane	cellular_component	1	Csa1G097685 Csa6G516810
GO:0044425	membrane part	cellular_component	1	Csa1G097685 Csa6G516810
GO:0016020	membrane	cellular_component	1	Csa1G097685 Csa6G516810
GO:0043231	intracellular membrane-bounded organelle	cellular_component	1	Csa4G314440 Csa6G361330
GO:0043227	membrane-bounded organelle	cellular_component	1	Csa4G314440 Csa6G361330
GO:0043229	intracellular organelle	cellular_component	1	Csa4G314440 Csa6G361330
GO:0043226	organelle	cellular_component	1	Csa4G314440 Csa6G361330
GO:0044444	cytoplasmic part	cellular_component	1	Csa4G314440
GO:0005737	cytoplasm	cellular_component	1	Csa4G314440
GO:0044424	intracellular part	cellular_component	1	Csa4G314440 Csa6G361330
GO:0005622	intracellular	cellular_component	1	Csa4G314440 Csa6G361330
GO:0005623	cell	cellular_component	1	Csa4G314440 Csa6G361330
GO:0044464	cell part	cellular_component	1	Csa4G314440 Csa6G361330
GO:0005575	cellular_component	cellular_component	1	Csa1G097685 Csa4G314440 Csa6G361330 Csa6G516810
GO:0005102	receptor binding	molecular_function	1	Csa6G495850
GO:0015932	nucleobase-containing compound transmembrane transporter activity	molecular_function	1	Csa6G516810
GO:0016765	transferase activity, transferring alkyl or aryl (other than methyl) groups	molecular_function	1	Csa2G034520
GO:0004497	monooxygenase activity	molecular_function	1	Csa1G002090
GO:0001071	nucleic acid binding transcription factor activity	molecular_function	1	Csa6G361330
GO:0046872	metal ion binding	molecular_function	1	Csa1G002090 Csa1G602530 Csa3G588520
GO:0016705	oxidoreductase activity, acting on paired donors, with incorporation or reduction of molecular oxygen	molecular_function	1	Csa1G002090
GO:0043169	cation binding	molecular_function	1	Csa1G002090 Csa1G602530 Csa3G588520
GO:0003676	nucleic acid binding	molecular_function	1	Csa6G361330 Csa6G425720
GO:0016740	transferase activity	molecular_function	1	Csa2G034520 Csa4G308490 Csa6G020140 Csa6G349850
GO:0022891	substrate-specific transmembrane transporter activity	molecular_function	1	Csa6G516810
GO:0043167	ion binding	molecular_function	1	Csa1G002090 Csa1G602530 Csa3G588520
GO:0022892	substrate-specific transporter activity	molecular_function	1	Csa6G516810
GO:0016491	oxidoreductase activity	molecular_function	1	Csa1G002090 Csa1G602530
GO:0022857	transmembrane transporter activity	molecular_function	1	Csa6G516810
GO:0005515	protein binding	molecular_function	1	Csa6G495850
GO:0005488	binding	molecular_function	1	Csa1G002090 Csa1G602530 Csa3G588520 Csa6G349850 Csa6G361330 Csa6G425720 Csa6G495850
GO:0005215	transporter activity	molecular_function	1	Csa6G516810
GO:0004672	protein kinase activity	molecular_function	1	Csa6G349850
GO:0016773	phosphotransferase activity, alcohol group as acceptor	molecular_function	1	Csa6G349850
GO:0046914	transition metal ion binding	molecular_function	1	Csa1G602530
GO:0016301	kinase activity	molecular_function	1	Csa6G349850
GO:0016772	transferase activity, transferring phosphorus-containing groups	molecular_function	1	Csa6G349850
GO:0003824	catalytic activity	molecular_function	1	Csa1G002090 Csa1G602530 Csa2G034520 Csa4G308490 Csa6G020140 Csa6G349850 Csa6G520420
GO:1901363	heterocyclic compound binding	molecular_function	1	Csa6G361330 Csa6G425720
GO:0097159	organic cyclic compound binding	molecular_function	1	Csa6G361330 Csa6G425720
GO:0016787	hydrolase activity	molecular_function	1	Csa6G520420
GO:0003674	molecular_function	molecular_function	1	Csa1G002090 Csa1G602530 Csa2G034520 Csa3G588520 Csa4G308490 Csa6G020140 Csa6G349850 Csa6G361330 Csa6G425720 Csa6G495850 Csa6G516810 Csa6G520420

## Sheet: subcluster 5
GO terms associated with DEGs of subcluster 5
GO_ID	GOTerm	Term_type	Corrected_pValue	Gene_list
GO:0006641	triglyceride metabolic process	biological_process	0.024	Csa6G011730
GO:0006638	neutral lipid metabolic process	biological_process	0.024	Csa6G011730
GO:0006639	acylglycerol metabolic process	biological_process	0.024	Csa6G011730
GO:0006026	aminoglycan catabolic process	biological_process	0.024	Csa5G139770
GO:0015696	ammonium transport	biological_process	0.024	Csa2G079100
GO:0006022	aminoglycan metabolic process	biological_process	0.024	Csa5G139770
GO:0009746	response to hexose	biological_process	0.024	Csa6G011730
GO:0034284	response to monosaccharide	biological_process	0.024	Csa6G011730
GO:0048528	post-embryonic root development	biological_process	0.024	Csa6G011730
GO:0034285	response to disaccharide	biological_process	0.02472	Csa6G011730
GO:0044242	cellular lipid catabolic process	biological_process	0.0344471	Csa6G011730
GO:0016042	lipid catabolic process	biological_process	0.0344471	Csa6G011730
GO:0009743	response to carbohydrate	biological_process	0.0344471	Csa6G011730
GO:0048569	post-embryonic organ development	biological_process	0.0344471	Csa6G011730
GO:0048589	developmental growth	biological_process	0.0344471	Csa6G011730
GO:0048364	root development	biological_process	0.0344471	Csa6G011730
GO:0048507	meristem development	biological_process	0.0344471	Csa6G011730
GO:1901575	organic substance catabolic process	biological_process	0.0421333	Csa5G139770 Csa6G011730
GO:0009056	catabolic process	biological_process	0.0430857	Csa5G139770 Csa6G011730
GO:0000003	reproduction	biological_process	0.0430857	Csa7G019860
GO:0022622	root system development	biological_process	0.0430857	Csa6G011730
GO:0046486	glycerolipid metabolic process	biological_process	0.0459273	Csa6G011730
GO:0015672	monovalent inorganic cation transport	biological_process	0.0496	Csa2G079100
GO:0040007	growth	biological_process	0.0496	Csa6G011730
GO:0000975	regulatory region DNA binding	molecular_function	0.7272	Csa6G011730
GO:0001067	regulatory region nucleic acid binding	molecular_function	0.7272	Csa6G011730
GO:0044421	extracellular region part	cellular_component	0.9129	Csa5G139770
GO:0005576	extracellular region	cellular_component	1	Csa5G139770
GO:0043231	intracellular membrane-bounded organelle	cellular_component	1	Csa4G007620 Csa6G011730 Csa7G388370
GO:0043227	membrane-bounded organelle	cellular_component	1	Csa4G007620 Csa6G011730 Csa7G388370
GO:0043229	intracellular organelle	cellular_component	1	Csa4G007620 Csa6G011730 Csa7G388370
GO:0043226	organelle	cellular_component	1	Csa4G007620 Csa6G011730 Csa7G388370
GO:0031224	intrinsic component of membrane	cellular_component	1	Csa2G079100
GO:0044425	membrane part	cellular_component	1	Csa2G079100
GO:0044424	intracellular part	cellular_component	1	Csa4G007620 Csa6G011730 Csa7G388370
GO:0005622	intracellular	cellular_component	1	Csa4G007620 Csa6G011730 Csa7G388370
GO:0016020	membrane	cellular_component	1	Csa2G079100
GO:0005623	cell	cellular_component	1	Csa4G007620 Csa6G011730 Csa7G388370
GO:0044464	cell part	cellular_component	1	Csa4G007620 Csa6G011730 Csa7G388370
GO:0005575	cellular_component	cellular_component	1	Csa2G079100 Csa4G007620 Csa5G139770 Csa6G011730 Csa7G388370
GO:0015077	monovalent inorganic cation transmembrane transporter activity	molecular_function	1	Csa2G079100
GO:0022890	inorganic cation transmembrane transporter activity	molecular_function	1	Csa2G079100
GO:0001071	nucleic acid binding transcription factor activity	molecular_function	1	Csa6G011730
GO:0004553	hydrolase activity, hydrolyzing O-glycosyl compounds	molecular_function	1	Csa5G139770
GO:0003677	DNA binding	molecular_function	1	Csa6G011730
GO:0046906	tetrapyrrole binding	molecular_function	1	Csa1G574250
GO:0008324	cation transmembrane transporter activity	molecular_function	1	Csa2G079100
GO:0015075	ion transmembrane transporter activity	molecular_function	1	Csa2G079100
GO:0016798	hydrolase activity, acting on glycosyl bonds	molecular_function	1	Csa5G139770
GO:0022891	substrate-specific transmembrane transporter activity	molecular_function	1	Csa2G079100
GO:0022892	substrate-specific transporter activity	molecular_function	1	Csa2G079100
GO:0022857	transmembrane transporter activity	molecular_function	1	Csa2G079100
GO:0005215	transporter activity	molecular_function	1	Csa2G079100
GO:0046914	transition metal ion binding	molecular_function	1	Csa1G574250
GO:0003676	nucleic acid binding	molecular_function	1	Csa6G011730
GO:0016491	oxidoreductase activity	molecular_function	1	Csa1G574250
GO:1901363	heterocyclic compound binding	molecular_function	1	Csa1G574250 Csa6G011730
GO:0046872	metal ion binding	molecular_function	1	Csa1G574250
GO:0016772	transferase activity, transferring phosphorus-containing groups	molecular_function	1	Csa1G064840
GO:0097159	organic cyclic compound binding	molecular_function	1	Csa1G574250 Csa6G011730
GO:0043169	cation binding	molecular_function	1	Csa1G574250
GO:0043167	ion binding	molecular_function	1	Csa1G574250
GO:0016787	hydrolase activity	molecular_function	1	Csa5G139770
GO:0016740	transferase activity	molecular_function	1	Csa1G064840
GO:0003824	catalytic activity	molecular_function	1	Csa1G064840 Csa1G574250 Csa5G139770
GO:0005488	binding	molecular_function	1	Csa1G574250 Csa6G011730
GO:0003674	molecular_function	molecular_function	1	Csa1G064840 Csa1G574250 Csa2G079100 Csa5G139770 Csa6G011730

## Sheet: suncluster 6
GO terms associated with DEGs of subcluster 6
GO_ID	GOTerm	Term_type	Corrected_pValue	Gene_list
GO:0007623	circadian rhythm	biological_process	1	Csa3G717880
GO:0048511	rhythmic process	biological_process	1	Csa3G717880
GO:0006195	purine nucleotide catabolic process	biological_process	1	Csa2G428910
GO:0009154	purine ribonucleotide catabolic process	biological_process	1	Csa2G428910
GO:0009261	ribonucleotide catabolic process	biological_process	1	Csa2G428910
GO:0072523	purine-containing compound catabolic process	biological_process	1	Csa2G428910
GO:0009166	nucleotide catabolic process	biological_process	1	Csa2G428910
GO:0046434	organophosphate catabolic process	biological_process	1	Csa2G428910
GO:1901292	nucleoside phosphate catabolic process	biological_process	1	Csa2G428910
GO:1901136	carbohydrate derivative catabolic process	biological_process	1	Csa2G428910
GO:0034655	nucleobase-containing compound catabolic process	biological_process	1	Csa2G428910
GO:0019439	aromatic compound catabolic process	biological_process	1	Csa2G428910
GO:0044270	cellular nitrogen compound catabolic process	biological_process	1	Csa2G428910
GO:0046700	heterocycle catabolic process	biological_process	1	Csa2G428910
GO:1901565	organonitrogen compound catabolic process	biological_process	1	Csa2G428910
GO:1901361	organic cyclic compound catabolic process	biological_process	1	Csa2G428910
GO:0009150	purine ribonucleotide metabolic process	biological_process	1	Csa2G428910
GO:0006163	purine nucleotide metabolic process	biological_process	1	Csa2G428910
GO:0009259	ribonucleotide metabolic process	biological_process	1	Csa2G428910
GO:0072521	purine-containing compound metabolic process	biological_process	1	Csa2G428910
GO:0019693	ribose phosphate metabolic process	biological_process	1	Csa2G428910
GO:0044712	single-organism catabolic process	biological_process	1	Csa2G428910
GO:0009117	nucleotide metabolic process	biological_process	1	Csa2G428910
GO:0006753	nucleoside phosphate metabolic process	biological_process	1	Csa2G428910
GO:1901135	carbohydrate derivative metabolic process	biological_process	1	Csa2G428910
GO:0055086	nucleobase-containing small molecule metabolic process	biological_process	1	Csa2G428910
GO:0044248	cellular catabolic process	biological_process	1	Csa2G428910
GO:1901575	organic substance catabolic process	biological_process	1	Csa2G428910
GO:0009056	catabolic process	biological_process	1	Csa2G428910
GO:0019637	organophosphate metabolic process	biological_process	1	Csa2G428910
GO:0006950	response to stress	biological_process	1	Csa3G717880
GO:1901564	organonitrogen compound metabolic process	biological_process	1	Csa2G428910
GO:0044281	small molecule metabolic process	biological_process	1	Csa2G428910
GO:0051234	establishment of localization	biological_process	1	Csa2G428910
GO:0051179	localization	biological_process	1	Csa2G428910
GO:0006796	phosphate-containing compound metabolic process	biological_process	1	Csa2G428910
GO:0006793	phosphorus metabolic process	biological_process	1	Csa2G428910
GO:0008152	metabolic process	biological_process	1	Csa2G428910 Csa3G717880 Csa6G421680
GO:0006139	nucleobase-containing compound metabolic process	biological_process	1	Csa2G428910
GO:0046483	heterocycle metabolic process	biological_process	1	Csa2G428910
GO:0044238	primary metabolic process	biological_process	1	Csa2G428910 Csa6G421680
GO:0006725	cellular aromatic compound metabolic process	biological_process	1	Csa2G428910
GO:1901360	organic cyclic compound metabolic process	biological_process	1	Csa2G428910
GO:0034641	cellular nitrogen compound metabolic process	biological_process	1	Csa2G428910
GO:0050896	response to stimulus	biological_process	1	Csa3G717880
GO:0006807	nitrogen compound metabolic process	biological_process	1	Csa2G428910
GO:0044710	single-organism metabolic process	biological_process	1	Csa2G428910
GO:0044763	single-organism cellular process	biological_process	1	Csa2G428910
GO:0044237	cellular metabolic process	biological_process	1	Csa2G428910
GO:0071704	organic substance metabolic process	biological_process	1	Csa2G428910
GO:0044699	single-organism process	biological_process	1	Csa2G428910
GO:0009987	cellular process	biological_process	1	Csa2G428910
GO:0008150	biological_process	biological_process	1	Csa2G428910 Csa3G717880 Csa6G421680
GO:0044444	cytoplasmic part	cellular_component	1	Csa3G717880 Csa3G872060
GO:0005737	cytoplasm	cellular_component	1	Csa3G717880 Csa3G872060
GO:0031224	intrinsic component of membrane	cellular_component	1	Csa2G428910
GO:0044425	membrane part	cellular_component	1	Csa2G428910
GO:0016020	membrane	cellular_component	1	Csa2G428910
GO:0044424	intracellular part	cellular_component	1	Csa3G717880 Csa3G872060
GO:0005622	intracellular	cellular_component	1	Csa3G717880 Csa3G872060
GO:0005623	cell	cellular_component	1	Csa3G717880 Csa3G872060
GO:0044464	cell part	cellular_component	1	Csa3G717880 Csa3G872060
GO:0005575	cellular_component	cellular_component	1	Csa2G428910 Csa3G717880 Csa3G872060
GO:0048037	cofactor binding	molecular_function	1	Csa3G717880
GO:0015399	primary active transmembrane transporter activity	molecular_function	1	Csa2G428910
GO:0015405	P-P-bond-hydrolysis-driven transmembrane transporter activity	molecular_function	1	Csa2G428910
GO:0022804	active transmembrane transporter activity	molecular_function	1	Csa2G428910
GO:0016757	transferase activity, transferring glycosyl groups	molecular_function	1	Csa3G119720
GO:0017111	nucleoside-triphosphatase activity	molecular_function	1	Csa2G428910
GO:0022857	transmembrane transporter activity	molecular_function	1	Csa2G428910
GO:0005215	transporter activity	molecular_function	1	Csa2G428910
GO:0016462	pyrophosphatase activity	molecular_function	1	Csa2G428910
GO:0016818	hydrolase activity, acting on acid anhydrides, in phosphorus-containing anhydrides	molecular_function	1	Csa2G428910
GO:0016817	hydrolase activity, acting on acid anhydrides	molecular_function	1	Csa2G428910
GO:0016787	hydrolase activity	molecular_function	1	Csa2G428910 Csa6G421680
GO:0003824	catalytic activity	molecular_function	1	Csa1G574240 Csa2G428910 Csa3G119720 Csa3G872060 Csa6G421680
GO:0016491	oxidoreductase activity	molecular_function	1	Csa1G574240
GO:0046872	metal ion binding	molecular_function	1	Csa1G574240
GO:0001883	purine nucleoside binding	molecular_function	1	Csa2G428910
GO:0032549	ribonucleoside binding	molecular_function	1	Csa2G428910
GO:0032550	purine ribonucleoside binding	molecular_function	1	Csa2G428910
GO:0001882	nucleoside binding	molecular_function	1	Csa2G428910
GO:0097367	carbohydrate derivative binding	molecular_function	1	Csa2G428910
GO:0043169	cation binding	molecular_function	1	Csa1G574240
GO:0043167	ion binding	molecular_function	1	Csa1G574240
GO:0005488	binding	molecular_function	1	Csa1G574240 Csa2G428910 Csa3G717880
GO:0036094	small molecule binding	molecular_function	1	Csa2G428910
GO:0016740	transferase activity	molecular_function	1	Csa3G119720
GO:1901363	heterocyclic compound binding	molecular_function	1	Csa2G428910
GO:0097159	organic cyclic compound binding	molecular_function	1	Csa2G428910
GO:0003674	molecular_function	molecular_function	1	Csa1G574240 Csa2G428910 Csa3G119720 Csa3G717880 Csa3G872060 Csa6G421680

## Sheet: subcluster 7
GO terms associated with DEGs of subcluster 7
GO_ID	GOTerm	Term_type	Corrected_pValue	Gene_list
GO:0001071	nucleic acid binding transcription factor activity	molecular_function	0.00221	Csa2G174670 Csa2G297180 Csa3G567330 Csa3G730800 Csa4G663700 Csa5G172800 Csa6G139770 Csa6G216960 Csa6G486880 Csa6G522650
GO:0009698	phenylpropanoid metabolic process	biological_process	0.00524875	Csa1G001360 Csa1G042710 Csa6G445770 Csa6G446280 Csa6G446290
GO:1901362	organic cyclic compound biosynthetic process	biological_process	0.00524875	Csa1G001360 Csa1G165230 Csa2G138200 Csa2G174670 Csa2G297180 Csa3G567330 Csa3G730800 Csa3G736760 Csa4G663700 Csa5G146310 Csa5G172800 Csa6G139770 Csa6G216960 Csa6G408170 Csa6G445770 Csa6G446280 Csa6G446290 Csa6G486880 Csa6G511620 Csa6G522650
GO:0009699	phenylpropanoid biosynthetic process	biological_process	0.00524875	Csa1G001360 Csa6G445770 Csa6G446280 Csa6G446290
GO:0006351	transcription, DNA-templated	biological_process	0.00524875	Csa1G165230 Csa2G174670 Csa2G297180 Csa3G567330 Csa3G730800 Csa3G736760 Csa4G663700 Csa5G146310 Csa5G172800 Csa6G139770 Csa6G216960 Csa6G408170 Csa6G486880 Csa6G511620 Csa6G522650
GO:0097659	nucleic acid-templated transcription	biological_process	0.00524875	Csa1G165230 Csa2G174670 Csa2G297180 Csa3G567330 Csa3G730800 Csa3G736760 Csa4G663700 Csa5G146310 Csa5G172800 Csa6G139770 Csa6G216960 Csa6G408170 Csa6G486880 Csa6G511620 Csa6G522650
GO:0019438	aromatic compound biosynthetic process	biological_process	0.00524875	Csa1G001360 Csa1G165230 Csa2G174670 Csa2G297180 Csa3G567330 Csa3G730800 Csa3G736760 Csa4G663700 Csa5G146310 Csa5G172800 Csa6G139770 Csa6G216960 Csa6G408170 Csa6G445770 Csa6G446280 Csa6G446290 Csa6G486880 Csa6G511620 Csa6G522650
GO:0032774	RNA biosynthetic process	biological_process	0.00524875	Csa1G165230 Csa2G174670 Csa2G297180 Csa3G567330 Csa3G730800 Csa3G736760 Csa4G663700 Csa5G146310 Csa5G172800 Csa6G139770 Csa6G216960 Csa6G408170 Csa6G486880 Csa6G511620 Csa6G522650
GO:0044550	secondary metabolite biosynthetic process	biological_process	0.00524875	Csa1G001360 Csa6G445770 Csa6G446280 Csa6G446290
GO:0019748	secondary metabolic process	biological_process	0.00804667	Csa1G001360 Csa1G042710 Csa6G445770 Csa6G446280 Csa6G446290
GO:0006558	L-phenylalanine metabolic process	biological_process	0.0101691	Csa6G445770 Csa6G446280 Csa6G446290
GO:1902221	erythrose 4-phosphate/phosphoenolpyruvate family amino acid metabolic process	biological_process	0.0101691	Csa6G445770 Csa6G446280 Csa6G446290
GO:0006972	hyperosmotic response	biological_process	0.012835	Csa2G174670 Csa3G134770 Csa5G604990
GO:0034654	nucleobase-containing compound biosynthetic process	biological_process	0.0184385	Csa1G165230 Csa2G174670 Csa2G297180 Csa3G567330 Csa3G730800 Csa3G736760 Csa4G663700 Csa5G146310 Csa5G172800 Csa6G139770 Csa6G216960 Csa6G408170 Csa6G486880 Csa6G511620 Csa6G522650
GO:0007166	cell surface receptor signaling pathway	biological_process	0.0234721	Csa4G036610 Csa5G263270
GO:0016841	ammonia-lyase activity	molecular_function	0.028002	Csa6G445770 Csa6G446280 Csa6G446290
GO:0046906	tetrapyrrole binding	molecular_function	0.028002	Csa2G069700 Csa2G138200 Csa2G406630 Csa3G681140 Csa5G262770 Csa5G383350 Csa6G445010 Csa7G049140 Csa7G061710
GO:0016840	carbon-nitrogen lyase activity	molecular_function	0.028002	Csa6G445770 Csa6G446280 Csa6G446290
GO:0016209	antioxidant activity	molecular_function	0.028002	Csa1G569450 Csa2G406630 Csa5G262770 Csa6G445010 Csa7G049140 Csa7G061710
GO:0016740	transferase activity	molecular_function	0.028002	Csa1G001360 Csa1G024230 Csa1G045990 Csa1G479630 Csa1G605730 Csa2G000710 Csa2G245510 Csa2G354940 Csa2G357330 Csa2G360770 Csa2G360830 Csa2G381790 Csa2G431070 Csa3G144110 Csa3G146510 Csa3G200710 Csa3G592690 Csa3G730200 Csa3G736660 Csa3G764550 Csa3G806250 Csa3G836510 Csa3G850600 Csa3G881770 Csa4G036610 Csa4G289650 Csa4G290170 Csa4G337890 Csa4G377740 Csa4G621160 Csa4G624420 Csa4G624980 Csa5G196570 Csa…
GO:0016772	transferase activity, transferring phosphorus-containing groups	molecular_function	0.028002	Csa1G024230 Csa1G479630 Csa1G605730 Csa2G000710 Csa2G245510 Csa2G354940 Csa2G360770 Csa2G360830 Csa2G381790 Csa3G144110 Csa3G806250 Csa3G850600 Csa3G881770 Csa4G036610 Csa4G289650 Csa4G290170 Csa4G337890 Csa4G624420 Csa4G624980 Csa5G263270 Csa5G582230 Csa5G582240 Csa5G603910 Csa6G127480 Csa6G515500 Csa6G516520 Csa6G516580 Csa7G045510 Csa7G045580 Csa7G067410 Csa7G291720 Csa7G373520 Csa7G431970
GO:0003677	DNA binding	molecular_function	0.028002	Csa2G297180 Csa3G567330 Csa3G730800 Csa4G663700 Csa6G139770 Csa6G216960 Csa6G486880 Csa6G522650
GO:0016301	kinase activity	molecular_function	0.028002	Csa1G024230 Csa1G479630 Csa1G605730 Csa2G245510 Csa2G354940 Csa2G360830 Csa2G381790 Csa3G144110 Csa3G881770 Csa4G036610 Csa4G289650 Csa4G290170 Csa4G337890 Csa5G263270 Csa5G582230 Csa5G582240 Csa5G603910 Csa6G515500 Csa6G516520 Csa7G045510 Csa7G045580 Csa7G067410 Csa7G291720 Csa7G373520 Csa7G431970
GO:0001871	pattern binding	molecular_function	0.028002	Csa3G171060 Csa7G045510
GO:0009072	aromatic amino acid family metabolic process	biological_process	0.0307587	Csa6G445770 Csa6G446280 Csa6G446290
GO:0018130	heterocycle biosynthetic process	biological_process	0.0365287	Csa1G165230 Csa2G174670 Csa2G297180 Csa3G567330 Csa3G730800 Csa3G736760 Csa4G663700 Csa5G146310 Csa5G172800 Csa6G139770 Csa6G216960 Csa6G408170 Csa6G486880 Csa6G511620 Csa6G522650
GO:1901576	organic substance biosynthetic process	biological_process	0.03994	Csa1G001360 Csa1G165230 Csa2G023920 Csa2G138200 Csa2G174670 Csa2G297180 Csa3G153170 Csa3G567330 Csa3G730800 Csa3G736760 Csa4G608170 Csa4G663700 Csa5G146310 Csa5G172800 Csa6G139770 Csa6G216960 Csa6G408170 Csa6G445770 Csa6G446280 Csa6G446290 Csa6G486880 Csa6G511620 Csa6G522650
GO:0016645	oxidoreductase activity, acting on the CH-NH group of donors	molecular_function	0.0440109	Csa3G823030 Csa5G175820
GO:0015291	secondary active transmembrane transporter activity	molecular_function	0.04726	Csa3G760510 Csa6G005120 Csa6G516930 Csa7G387690
GO:0003824	catalytic activity	molecular_function	0.04726	Csa1G001360 Csa1G002780 Csa1G007890 Csa1G012150 Csa1G024230 Csa1G042700 Csa1G042710 Csa1G045990 Csa1G049960 Csa1G062380 Csa1G073840 Csa1G168880 Csa1G479630 Csa1G569450 Csa1G589060 Csa1G589070 Csa1G597780 Csa1G605730 Csa1G614650 Csa2G000710 Csa2G010140 Csa2G023920 Csa2G060450 Csa2G069700 Csa2G094380 Csa2G215510 Csa2G245510 Csa2G354920 Csa2G354940 Csa2G357330 Csa2G360770 Csa2G360830 Csa2G381790 Csa…
GO:0005576	extracellular region	cellular_component	1	Csa1G012150 Csa1G042710 Csa6G408170
GO:0009523	photosystem II	cellular_component	1	Csa3G119660
GO:0015629	actin cytoskeleton	cellular_component	1	Csa2G010140
GO:0044459	plasma membrane part	cellular_component	1	Csa4G621160
GO:0044425	membrane part	cellular_component	1	Csa1G569450 Csa2G060450 Csa3G119660 Csa4G001710 Csa4G036610 Csa4G314460 Csa4G621160 Csa5G284520 Csa6G005120 Csa6G343690 Csa6G516930 Csa7G387690
GO:0031224	intrinsic component of membrane	cellular_component	1	Csa1G569450 Csa2G060450 Csa4G001710 Csa4G036610 Csa4G314460 Csa5G284520 Csa6G005120 Csa6G343690 Csa6G516930 Csa7G387690
GO:0005886	plasma membrane	cellular_component	1	Csa4G621160
GO:0009521	photosystem	cellular_component	1	Csa3G119660
GO:0009532	plastid stroma	cellular_component	1	Csa1G002780 Csa3G110660 Csa6G408170
GO:0016020	membrane	cellular_component	1	Csa1G002670 Csa1G569450 Csa2G060450 Csa3G119660 Csa4G001710 Csa4G006220 Csa4G022910 Csa4G036610 Csa4G314460 Csa4G621160 Csa5G263270 Csa5G284520 Csa6G005120 Csa6G343690 Csa6G362950 Csa6G405930 Csa6G516930 Csa7G373520 Csa7G387690
GO:0034357	photosynthetic membrane	cellular_component	1	Csa3G119660
GO:0044436	thylakoid part	cellular_component	1	Csa3G119660
GO:0009579	thylakoid	cellular_component	1	Csa3G119660 Csa6G408170
GO:0044437	vacuolar part	cellular_component	1	Csa1G002670 Csa5G171120
GO:0019866	organelle inner membrane	cellular_component	1	Csa1G002670
GO:0009526	plastid envelope	cellular_component	1	Csa1G002780 Csa6G408170
GO:0005911	cell-cell junction	cellular_component	1	Csa5G171120 Csa5G604990 Csa6G516930
GO:0030054	cell junction	cellular_component	1	Csa5G171120 Csa5G604990 Csa6G516930
GO:0031967	organelle envelope	cellular_component	1	Csa1G002670 Csa1G002780 Csa6G408170
GO:0031975	envelope	cellular_component	1	Csa1G002670 Csa1G002780 Csa6G408170
GO:0005773	vacuole	cellular_component	1	Csa1G002670 Csa5G171120
GO:0098796	membrane protein complex	cellular_component	1	Csa3G119660
GO:0005856	cytoskeleton	cellular_component	1	Csa2G010140
GO:0071944	cell periphery	cellular_component	1	Csa4G621160 Csa6G190340
GO:0031976	plastid thylakoid	cellular_component	1	Csa6G408170
GO:0031984	organelle subcompartment	cellular_component	1	Csa6G408170
GO:0031090	organelle membrane	cellular_component	1	Csa1G002670
GO:0044435	plastid part	cellular_component	1	Csa1G002780 Csa3G110660 Csa6G408170
GO:0043234	protein complex	cellular_component	1	Csa3G119660 Csa6G362950
GO:0030312	external encapsulating structure	cellular_component	1	Csa6G190340
GO:0009536	plastid	cellular_component	1	Csa1G002780 Csa3G110660 Csa6G358090 Csa6G408170
GO:0043228	non-membrane-bounded organelle	cellular_component	1	Csa2G010140
GO:0043232	intracellular non-membrane-bounded organelle	cellular_component	1	Csa2G010140
GO:0044424	intracellular part	cellular_component	1	Csa1G002670 Csa1G002780 Csa1G012150 Csa1G045990 Csa1G074980 Csa2G010140 Csa2G138200 Csa2G174670 Csa3G110660 Csa3G119660 Csa3G736660 Csa4G663700 Csa5G146310 Csa5G153040 Csa5G171120 Csa5G172800 Csa5G175870 Csa5G383350 Csa5G603910 Csa6G358090 Csa6G408170 Csa6G445010 Csa6G445770 Csa6G446280 Csa6G446290 Csa6G516930
GO:0005623	cell	cellular_component	1	Csa1G002670 Csa1G002780 Csa1G012150 Csa1G045990 Csa1G074980 Csa2G010140 Csa2G138200 Csa2G174670 Csa3G110660 Csa3G119660 Csa3G736660 Csa4G621160 Csa4G663700 Csa5G146310 Csa5G153040 Csa5G171120 Csa5G172800 Csa5G175870 Csa5G383350 Csa5G550220 Csa5G603910 Csa6G190340 Csa6G358090 Csa6G408170 Csa6G445010 Csa6G445770 Csa6G446280 Csa6G446290 Csa6G516930
GO:0044464	cell part	cellular_component	1	Csa1G002670 Csa1G002780 Csa1G012150 Csa1G045990 Csa1G074980 Csa2G010140 Csa2G138200 Csa2G174670 Csa3G110660 Csa3G119660 Csa3G736660 Csa4G621160 Csa4G663700 Csa5G146310 Csa5G153040 Csa5G171120 Csa5G172800 Csa5G175870 Csa5G383350 Csa5G550220 Csa5G603910 Csa6G190340 Csa6G358090 Csa6G408170 Csa6G445010 Csa6G445770 Csa6G446280 Csa6G446290 Csa6G516930
GO:0005622	intracellular	cellular_component	1	Csa1G002670 Csa1G002780 Csa1G012150 Csa1G045990 Csa1G074980 Csa2G010140 Csa2G138200 Csa2G174670 Csa3G110660 Csa3G119660 Csa3G736660 Csa4G663700 Csa5G146310 Csa5G153040 Csa5G171120 Csa5G172800 Csa5G175870 Csa5G383350 Csa5G603910 Csa6G358090 Csa6G408170 Csa6G445010 Csa6G445770 Csa6G446280 Csa6G446290 Csa6G516930
GO:0032991	macromolecular complex	cellular_component	1	Csa3G119660 Csa4G036610 Csa6G362950
GO:0044446	intracellular organelle part	cellular_component	1	Csa1G002670 Csa1G002780 Csa3G110660 Csa5G171120 Csa6G408170
GO:0044422	organelle part	cellular_component	1	Csa1G002670 Csa1G002780 Csa3G110660 Csa5G171120 Csa6G408170
GO:0043231	intracellular membrane-bounded organelle	cellular_component	1	Csa1G002670 Csa1G002780 Csa1G012150 Csa1G074980 Csa2G138200 Csa2G174670 Csa3G110660 Csa4G663700 Csa5G146310 Csa5G171120 Csa5G172800 Csa5G175870 Csa6G358090 Csa6G408170 Csa6G516930
GO:0043227	membrane-bounded organelle	cellular_component	1	Csa1G002670 Csa1G002780 Csa1G012150 Csa1G074980 Csa2G138200 Csa2G174670 Csa3G110660 Csa4G663700 Csa5G146310 Csa5G171120 Csa5G172800 Csa5G175870 Csa6G358090 Csa6G408170 Csa6G516930
GO:0043229	intracellular organelle	cellular_component	1	Csa1G002670 Csa1G002780 Csa1G012150 Csa1G074980 Csa2G010140 Csa2G138200 Csa2G174670 Csa3G110660 Csa4G663700 Csa5G146310 Csa5G171120 Csa5G172800 Csa5G175870 Csa6G358090 Csa6G408170 Csa6G516930
GO:0044444	cytoplasmic part	cellular_component	1	Csa1G002670 Csa1G002780 Csa1G012150 Csa3G110660 Csa5G171120 Csa5G383350 Csa6G358090 Csa6G408170 Csa6G445010
GO:0043226	organelle	cellular_component	1	Csa1G002670 Csa1G002780 Csa1G012150 Csa1G074980 Csa2G010140 Csa2G138200 Csa2G174670 Csa3G110660 Csa4G663700 Csa5G146310 Csa5G171120 Csa5G172800 Csa5G175870 Csa6G358090 Csa6G408170 Csa6G516930
GO:0005737	cytoplasm	cellular_component	1	Csa1G002670 Csa1G002780 Csa1G012150 Csa3G110660 Csa5G171120 Csa5G383350 Csa6G358090 Csa6G408170 Csa6G445010
GO:0005575	cellular_component	cellular_component	1	Csa1G002670 Csa1G002780 Csa1G012150 Csa1G042710 Csa1G045990 Csa1G074980 Csa1G569450 Csa2G010140 Csa2G060450 Csa2G138200 Csa2G174670 Csa3G110660 Csa3G119660 Csa3G736660 Csa4G001710 Csa4G006220 Csa4G022910 Csa4G036610 Csa4G314460 Csa4G621160 Csa4G663700 Csa5G146310 Csa5G153040 Csa5G171120 Csa5G172800 Csa5G175870 Csa5G263270 Csa5G284520 Csa5G383350 Csa5G550220 Csa5G603910 Csa5G604990 Csa6G005120 Csa…

## Sheet: subcluster 8
GO terms associated with DEGs of subcluster 8
GO_ID	GOTerm	Term_type	Corrected_pValue	Gene_list
GO:0016773	phosphotransferase activity, alcohol group as acceptor	molecular_function	3.321e-05	Csa1G003510 Csa1G011510 Csa1G038910 Csa1G042240 Csa1G042730 Csa1G045620 Csa1G048950 Csa1G073890 Csa1G077740 Csa1G175730 Csa1G231010 Csa1G276450 Csa1G522520 Csa1G575030 Csa1G586830 Csa1G589750 Csa1G599440 Csa1G615730 Csa2G000010 Csa2G006100 Csa2G007960 Csa2G012110 Csa2G015850 Csa2G070870 Csa2G229920 Csa2G286490 Csa2G292800 Csa2G336720 Csa2G338880 Csa2G348950 Csa2G348960 Csa2G361890 Csa2G372790 Csa…
GO:0016301	kinase activity	molecular_function	3.485e-05	Csa1G003510 Csa1G011510 Csa1G014480 Csa1G038910 Csa1G042240 Csa1G042730 Csa1G045620 Csa1G048950 Csa1G050180 Csa1G073890 Csa1G077740 Csa1G175730 Csa1G231010 Csa1G276450 Csa1G522520 Csa1G538180 Csa1G575030 Csa1G586830 Csa1G589750 Csa1G599440 Csa1G615160 Csa2G000010 Csa2G006100 Csa2G007960 Csa2G008770 Csa2G012110 Csa2G015850 Csa2G049860 Csa2G070870 Csa2G215480 Csa2G229920 Csa2G286490 Csa2G292800 Csa…
GO:0004672	protein kinase activity	molecular_function	5.05667e-05	Csa1G003510 Csa1G011510 Csa1G038910 Csa1G042240 Csa1G042730 Csa1G045620 Csa1G048950 Csa1G073890 Csa1G077740 Csa1G175730 Csa1G231010 Csa1G276450 Csa1G522520 Csa1G575030 Csa1G586830 Csa1G589750 Csa1G599440 Csa2G000010 Csa2G006100 Csa2G007960 Csa2G012110 Csa2G015850 Csa2G070870 Csa2G229920 Csa2G286490 Csa2G292800 Csa2G336720 Csa2G338880 Csa2G348950 Csa2G348960 Csa2G361890 Csa2G372790 Csa2G373400 Csa…
GO:0006464	cellular protein modification process	biological_process	0.000108	Csa1G003510 Csa1G004990 Csa1G038910 Csa1G042240 Csa1G045620 Csa1G048950 Csa1G050180 Csa1G073890 Csa1G077740 Csa1G132710 Csa1G175730 Csa1G231010 Csa1G276450 Csa1G351960 Csa1G532300 Csa1G538180 Csa1G575030 Csa1G586830 Csa1G589750 Csa1G595872 Csa1G599440 Csa2G000700 Csa2G007960 Csa2G015850 Csa2G070870 Csa2G286490 Csa2G292800 Csa2G336650 Csa2G336720 Csa2G338880 Csa2G354740 Csa2G361890 Csa2G372790 Csa…
GO:0036211	protein modification process	biological_process	0.000108	Csa1G003510 Csa1G004990 Csa1G038910 Csa1G042240 Csa1G045620 Csa1G048950 Csa1G050180 Csa1G073890 Csa1G077740 Csa1G132710 Csa1G175730 Csa1G231010 Csa1G276450 Csa1G351960 Csa1G532300 Csa1G538180 Csa1G575030 Csa1G586830 Csa1G589750 Csa1G595872 Csa1G599440 Csa2G000700 Csa2G007960 Csa2G015850 Csa2G070870 Csa2G286490 Csa2G292800 Csa2G336650 Csa2G336720 Csa2G338880 Csa2G354740 Csa2G361890 Csa2G372790 Csa…
GO:0036094	small molecule binding	molecular_function	0.00023575	Csa1G001480 Csa1G001520 Csa1G002130 Csa1G003510 Csa1G011510 Csa1G014480 Csa1G025140 Csa1G038910 Csa1G042080 Csa1G045600 Csa1G045620 Csa1G045650 Csa1G048950 Csa1G050180 Csa1G050240 Csa1G050250 Csa1G073890 Csa1G077740 Csa1G175730 Csa1G231010 Csa1G276450 Csa1G423150 Csa1G433110 Csa1G522520 Csa1G528580 Csa1G538180 Csa1G560680 Csa1G569270 Csa1G569290 Csa1G575030 Csa1G589750 Csa1G599440 Csa1G599450 Csa…
GO:0016772	transferase activity, transferring phosphorus-containing groups	molecular_function	0.000246	Csa1G003510 Csa1G006300 Csa1G011510 Csa1G014480 Csa1G038910 Csa1G042240 Csa1G042640 Csa1G042730 Csa1G045620 Csa1G048950 Csa1G050180 Csa1G073890 Csa1G077740 Csa1G132710 Csa1G175730 Csa1G181340 Csa1G231010 Csa1G276450 Csa1G435200 Csa1G522520 Csa1G532310 Csa1G538180 Csa1G575030 Csa1G586830 Csa1G589750 Csa1G599440 Csa1G601530 Csa1G615160 Csa1G615730 Csa2G000010 Csa2G000350 Csa2G006100 Csa2G007960 Csa…
GO:0097367	carbohydrate derivative binding	molecular_function	0.000300667	Csa1G002130 Csa1G003510 Csa1G014480 Csa1G025140 Csa1G038910 Csa1G042080 Csa1G045600 Csa1G045620 Csa1G048950 Csa1G050180 Csa1G073890 Csa1G077740 Csa1G175730 Csa1G231010 Csa1G276450 Csa1G423150 Csa1G528580 Csa1G538180 Csa1G560680 Csa1G569270 Csa1G569290 Csa1G575030 Csa1G589750 Csa1G599440 Csa1G599450 Csa1G615730 Csa1G642540 Csa1G713670 Csa2G007960 Csa2G008770 Csa2G015850 Csa2G059720 Csa2G062620 Csa…
GO:0001883	purine nucleoside binding	molecular_function	0.000455556	Csa1G002130 Csa1G003510 Csa1G014480 Csa1G025140 Csa1G038910 Csa1G042080 Csa1G045600 Csa1G045620 Csa1G048950 Csa1G050180 Csa1G073890 Csa1G077740 Csa1G175730 Csa1G231010 Csa1G276450 Csa1G528580 Csa1G538180 Csa1G560680 Csa1G569270 Csa1G569290 Csa1G575030 Csa1G589750 Csa1G599440 Csa1G599450 Csa1G615730 Csa1G642540 Csa1G713670 Csa2G007960 Csa2G008770 Csa2G015850 Csa2G062620 Csa2G070870 Csa2G074200 Csa…
GO:0032549	ribonucleoside binding	molecular_function	0.000455556	Csa1G002130 Csa1G003510 Csa1G014480 Csa1G025140 Csa1G038910 Csa1G042080 Csa1G045600 Csa1G045620 Csa1G048950 Csa1G050180 Csa1G073890 Csa1G077740 Csa1G175730 Csa1G231010 Csa1G276450 Csa1G528580 Csa1G538180 Csa1G560680 Csa1G569270 Csa1G569290 Csa1G575030 Csa1G589750 Csa1G599440 Csa1G599450 Csa1G615730 Csa1G642540 Csa1G713670 Csa2G007960 Csa2G008770 Csa2G015850 Csa2G062620 Csa2G070870 Csa2G074200 Csa…
GO:0032550	purine ribonucleoside binding	molecular_function	0.000455556	Csa1G002130 Csa1G003510 Csa1G014480 Csa1G025140 Csa1G038910 Csa1G042080 Csa1G045600 Csa1G045620 Csa1G048950 Csa1G050180 Csa1G073890 Csa1G077740 Csa1G175730 Csa1G231010 Csa1G276450 Csa1G528580 Csa1G538180 Csa1G560680 Csa1G569270 Csa1G569290 Csa1G575030 Csa1G589750 Csa1G599440 Csa1G599450 Csa1G615730 Csa1G642540 Csa1G713670 Csa2G007960 Csa2G008770 Csa2G015850 Csa2G062620 Csa2G070870 Csa2G074200 Csa…
GO:0001882	nucleoside binding	molecular_function	0.000492	Csa1G002130 Csa1G003510 Csa1G014480 Csa1G025140 Csa1G038910 Csa1G042080 Csa1G045600 Csa1G045620 Csa1G048950 Csa1G050180 Csa1G073890 Csa1G077740 Csa1G175730 Csa1G231010 Csa1G276450 Csa1G528580 Csa1G538180 Csa1G560680 Csa1G569270 Csa1G569290 Csa1G575030 Csa1G589750 Csa1G599440 Csa1G599450 Csa1G615730 Csa1G642540 Csa1G713670 Csa2G007960 Csa2G008770 Csa2G015850 Csa2G062620 Csa2G070870 Csa2G074200 Csa…
GO:0006796	phosphate-containing compound metabolic process	biological_process	0.000495	Csa1G002040 Csa1G003510 Csa1G006300 Csa1G011510 Csa1G014480 Csa1G025140 Csa1G045600 Csa1G045620 Csa1G047450 Csa1G048950 Csa1G072460 Csa1G073890 Csa1G132710 Csa1G175730 Csa1G181340 Csa1G276450 Csa1G522520 Csa1G538180 Csa1G586800 Csa1G586830 Csa1G599440 Csa1G601530 Csa1G615160 Csa1G615730 Csa1G638460 Csa1G652290 Csa1G690300 Csa1G713670 Csa2G000010 Csa2G000700 Csa2G007960 Csa2G008770 Csa2G074200 Csa…
GO:0006793	phosphorus metabolic process	biological_process	0.000735	Csa1G002040 Csa1G003510 Csa1G006300 Csa1G011510 Csa1G014480 Csa1G025140 Csa1G045600 Csa1G045620 Csa1G047450 Csa1G048950 Csa1G072460 Csa1G073890 Csa1G132710 Csa1G175730 Csa1G181340 Csa1G276450 Csa1G522520 Csa1G538180 Csa1G586800 Csa1G586830 Csa1G599440 Csa1G601530 Csa1G615160 Csa1G615730 Csa1G638460 Csa1G652290 Csa1G690300 Csa1G713670 Csa2G000010 Csa2G000700 Csa2G007960 Csa2G008770 Csa2G074200 Csa…
GO:0043412	macromolecule modification	biological_process	0.000735	Csa1G003510 Csa1G004990 Csa1G038910 Csa1G042240 Csa1G045620 Csa1G048950 Csa1G050180 Csa1G073890 Csa1G077740 Csa1G132710 Csa1G175730 Csa1G231010 Csa1G276450 Csa1G351960 Csa1G532300 Csa1G538180 Csa1G575030 Csa1G586830 Csa1G589750 Csa1G595872 Csa1G599440 Csa2G000700 Csa2G007960 Csa2G015850 Csa2G070870 Csa2G286490 Csa2G292800 Csa2G336650 Csa2G336720 Csa2G338880 Csa2G354740 Csa2G361890 Csa2G372790 Csa…
GO:0044267	cellular protein metabolic process	biological_process	0.000735	Csa1G003510 Csa1G004990 Csa1G038910 Csa1G042240 Csa1G045620 Csa1G048950 Csa1G050180 Csa1G073890 Csa1G077740 Csa1G132710 Csa1G175730 Csa1G231010 Csa1G276450 Csa1G351960 Csa1G532300 Csa1G538180 Csa1G569270 Csa1G569290 Csa1G575030 Csa1G586830 Csa1G589750 Csa1G595872 Csa1G599440 Csa1G599450 Csa1G599550 Csa1G642540 Csa2G000700 Csa2G004720 Csa2G007960 Csa2G015850 Csa2G036070 Csa2G070870 Csa2G122520 Csa…
GO:0016740	transferase activity	molecular_function	0.00331727	Csa1G001520 Csa1G003510 Csa1G006300 Csa1G011510 Csa1G014480 Csa1G025060 Csa1G025890 Csa1G038910 Csa1G042240 Csa1G042640 Csa1G042730 Csa1G045620 Csa1G045830 Csa1G048950 Csa1G050180 Csa1G073850 Csa1G073890 Csa1G077740 Csa1G132710 Csa1G175730 Csa1G181340 Csa1G224890 Csa1G229500 Csa1G231010 Csa1G276450 Csa1G351960 Csa1G435200 Csa1G447400 Csa1G505920 Csa1G522520 Csa1G532310 Csa1G533500 Csa1G538180 Csa…
GO:0019787	ubiquitin-like protein transferase activity	molecular_function	0.00392917	Csa2G428410 Csa3G239850 Csa3G358610 Csa3G634310 Csa3G634320 Csa4G280420 Csa4G285710 Csa5G139640 Csa5G152970 Csa5G456720 Csa5G623460 Csa6G000030 Csa6G355460 Csa6G434330 Csa6G487620 Csa6G516760 Csa7G392340 Csa7G450490
GO:0009987	cellular process	biological_process	0.00421364	Csa1G000580 Csa1G001520 Csa1G002040 Csa1G002130 Csa1G003510 Csa1G004990 Csa1G005600 Csa1G006300 Csa1G011510 Csa1G014480 Csa1G024890 Csa1G025140 Csa1G038320 Csa1G038910 Csa1G039150 Csa1G042240 Csa1G042640 Csa1G045600 Csa1G045620 Csa1G045740 Csa1G046180 Csa1G047450 Csa1G048950 Csa1G050180 Csa1G072460 Csa1G073850 Csa1G073890 Csa1G077740 Csa1G084300 Csa1G084320 Csa1G132150 Csa1G132680 Csa1G132710 Csa…
GO:0007165	signal transduction	biological_process	0.00421364	Csa1G000580 Csa1G003510 Csa1G004990 Csa1G006300 Csa1G351960 Csa2G004720 Csa2G074200 Csa2G129150 Csa2G263920 Csa2G270750 Csa2G326500 Csa2G336720 Csa2G361890 Csa2G372720 Csa2G372790 Csa2G373400 Csa2G418940 Csa3G002710 Csa3G110640 Csa3G133260 Csa3G164500 Csa3G354490 Csa3G597310 Csa3G610810 Csa3G677370 Csa3G822100 Csa3G840390 Csa3G845500 Csa3G866510 Csa3G889670 Csa3G912940 Csa4G293850 Csa4G436980 Csa…
GO:0044700	single organism signaling	biological_process	0.00421364	Csa1G000580 Csa1G003510 Csa1G004990 Csa1G006300 Csa1G351960 Csa2G004720 Csa2G074200 Csa2G129150 Csa2G263920 Csa2G270750 Csa2G326500 Csa2G336720 Csa2G361890 Csa2G372720 Csa2G372790 Csa2G373400 Csa2G418940 Csa3G002710 Csa3G110640 Csa3G133260 Csa3G164500 Csa3G354490 Csa3G597310 Csa3G610810 Csa3G677370 Csa3G822100 Csa3G840390 Csa3G845500 Csa3G866510 Csa3G889670 Csa3G912940 Csa4G293850 Csa4G436980 Csa…
GO:0019538	protein metabolic process	biological_process	0.00421364	Csa1G003510 Csa1G004990 Csa1G005600 Csa1G025870 Csa1G038910 Csa1G042240 Csa1G042560 Csa1G045620 Csa1G048950 Csa1G050180 Csa1G062290 Csa1G073890 Csa1G077740 Csa1G132710 Csa1G145920 Csa1G175730 Csa1G231010 Csa1G276450 Csa1G351960 Csa1G528580 Csa1G532300 Csa1G538180 Csa1G560640 Csa1G569270 Csa1G569290 Csa1G575030 Csa1G586750 Csa1G586830 Csa1G589750 Csa1G595872 Csa1G599440 Csa1G599450 Csa1G599550 Csa…
GO:0023052	signaling	biological_process	0.00421364	Csa1G000580 Csa1G003510 Csa1G004990 Csa1G006300 Csa1G351960 Csa2G004720 Csa2G074200 Csa2G129150 Csa2G263920 Csa2G270750 Csa2G326500 Csa2G336720 Csa2G361890 Csa2G372720 Csa2G372790 Csa2G373400 Csa2G418940 Csa3G002710 Csa3G110640 Csa3G133260 Csa3G164500 Csa3G354490 Csa3G597310 Csa3G610810 Csa3G677370 Csa3G822100 Csa3G840390 Csa3G845500 Csa3G866510 Csa3G889670 Csa3G912940 Csa4G293850 Csa4G436980 Csa…
GO:0007154	cell communication	biological_process	0.0043125	Csa1G000580 Csa1G003510 Csa1G004990 Csa1G006300 Csa1G351960 Csa1G601530 Csa2G004720 Csa2G006260 Csa2G059770 Csa2G074200 Csa2G129150 Csa2G263920 Csa2G270750 Csa2G326500 Csa2G336720 Csa2G361890 Csa2G372720 Csa2G372790 Csa2G373400 Csa2G418940 Csa3G002710 Csa3G110640 Csa3G133260 Csa3G164500 Csa3G171100 Csa3G354490 Csa3G597310 Csa3G610810 Csa3G677370 Csa3G822100 Csa3G840390 Csa3G845500 Csa3G866510 Csa…
GO:0050794	regulation of cellular process	biological_process	0.00495	Csa1G000580 Csa1G003510 Csa1G004990 Csa1G006300 Csa1G132710 Csa1G351960 Csa1G642540 Csa1G690240 Csa1G714690 Csa2G004720 Csa2G006260 Csa2G008100 Csa2G074200 Csa2G129150 Csa2G200440 Csa2G263920 Csa2G270750 Csa2G326500 Csa2G336720 Csa2G360670 Csa2G361890 Csa2G372720 Csa2G372790 Csa2G373400 Csa2G418940 Csa3G002710 Csa3G110640 Csa3G133260 Csa3G164500 Csa3G258160 Csa3G354490 Csa3G597310 Csa3G610810 Csa…
GO:0044237	cellular metabolic process	biological_process	0.00495	Csa1G000580 Csa1G001520 Csa1G002040 Csa1G002130 Csa1G003510 Csa1G004990 Csa1G005600 Csa1G006300 Csa1G011510 Csa1G014480 Csa1G025140 Csa1G038910 Csa1G042240 Csa1G042640 Csa1G045600 Csa1G045620 Csa1G045740 Csa1G047450 Csa1G048950 Csa1G050180 Csa1G072460 Csa1G073850 Csa1G073890 Csa1G077740 Csa1G084300 Csa1G132710 Csa1G166770 Csa1G175730 Csa1G181340 Csa1G224890 Csa1G231010 Csa1G256210 Csa1G267180 Csa…
GO:0060089	molecular transducer activity	molecular_function	0.00643385	Csa1G003510 Csa1G006300 Csa2G059770 Csa2G361890 Csa2G418940 Csa3G002710 Csa3G171100 Csa3G610810 Csa3G822100 Csa3G840390 Csa3G889670 Csa4G648570 Csa4G664290 Csa5G002030 Csa5G549170 Csa5G635410 Csa6G006730 Csa6G067360 Csa6G110820 Csa6G110860 Csa6G120140 Csa6G120400 Csa6G179480 Csa6G301020 Csa6G330990 Csa6G491660 Csa7G072830
GO:0044238	primary metabolic process	biological_process	0.00735	Csa1G000580 Csa1G001520 Csa1G002130 Csa1G003510 Csa1G004990 Csa1G005600 Csa1G014480 Csa1G025140 Csa1G025780 Csa1G025870 Csa1G038360 Csa1G038910 Csa1G042240 Csa1G042560 Csa1G042640 Csa1G045600 Csa1G045620 Csa1G045740 Csa1G047450 Csa1G048950 Csa1G050180 Csa1G050240 Csa1G050250 Csa1G062290 Csa1G062370 Csa1G072460 Csa1G073850 Csa1G073890 Csa1G077740 Csa1G084300 Csa1G132710 Csa1G145920 Csa1G171050 Csa…
GO:0004871	signal transducer activity	molecular_function	0.00755938	Csa1G003510 Csa1G006300 Csa2G361890 Csa2G418940 Csa3G002710 Csa3G171100 Csa3G610810 Csa3G822100 Csa3G840390 Csa3G889670 Csa4G648570 Csa4G664290 Csa5G002030 Csa5G549170 Csa5G635410 Csa6G006730 Csa6G110860 Csa6G120140 Csa6G120400 Csa6G179480 Csa6G301020 Csa6G330990
GO:0046872	metal ion binding	molecular_function	0.00755938	Csa1G001520 Csa1G004990 Csa1G005710 Csa1G021900 Csa1G042080 Csa1G042960 Csa1G045620 Csa1G050240 Csa1G077240 Csa1G084300 Csa1G086920 Csa1G164670 Csa1G186640 Csa1G302200 Csa1G423150 Csa1G528580 Csa1G530140 Csa1G537570 Csa1G586750 Csa1G586860 Csa1G587400 Csa1G613540 Csa1G638460 Csa1G641020 Csa1G690200 Csa1G706610 Csa2G000120 Csa2G000640 Csa2G012150 Csa2G020930 Csa2G023900 Csa2G059720 Csa2G062680 Csa…
GO:0043169	cation binding	molecular_function	0.00755938	Csa1G001520 Csa1G002040 Csa1G004990 Csa1G005710 Csa1G021900 Csa1G038360 Csa1G042080 Csa1G042260 Csa1G042960 Csa1G045600 Csa1G045620 Csa1G050240 Csa1G062880 Csa1G062960 Csa1G077240 Csa1G084300 Csa1G086920 Csa1G164670 Csa1G186640 Csa1G302200 Csa1G423150 Csa1G467190 Csa1G528580 Csa1G530140 Csa1G532300 Csa1G537570 Csa1G586750 Csa1G586860 Csa1G587400 Csa1G597820 Csa1G613540 Csa1G638460 Csa1G641020 Csa…
GO:0097159	organic cyclic compound binding	molecular_function	0.00829647	Csa1G000580 Csa1G001480 Csa1G001520 Csa1G002130 Csa1G003510 Csa1G011510 Csa1G014480 Csa1G015800 Csa1G025140 Csa1G038910 Csa1G042080 Csa1G042640 Csa1G042840 Csa1G045600 Csa1G045620 Csa1G045650 Csa1G048950 Csa1G050180 Csa1G050240 Csa1G050250 Csa1G062960 Csa1G073890 Csa1G077740 Csa1G084320 Csa1G086920 Csa1G132150 Csa1G132680 Csa1G168920 Csa1G175730 Csa1G231010 Csa1G256210 Csa1G267180 Csa1G276450 Csa…
GO:1901363	heterocyclic compound binding	molecular_function	0.00986158	Csa1G000580 Csa1G001480 Csa1G001520 Csa1G002130 Csa1G003510 Csa1G011510 Csa1G014480 Csa1G015800 Csa1G025140 Csa1G038910 Csa1G042080 Csa1G042640 Csa1G042840 Csa1G045600 Csa1G045620 Csa1G045650 Csa1G048950 Csa1G050180 Csa1G050240 Csa1G050250 Csa1G062960 Csa1G073890 Csa1G077740 Csa1G084320 Csa1G132150 Csa1G132680 Csa1G175730 Csa1G231010 Csa1G256210 Csa1G267180 Csa1G276450 Csa1G423150 Csa1G433110 Csa…
GO:0005488	binding	molecular_function	0.00986158	Csa1G000580 Csa1G001480 Csa1G001520 Csa1G002040 Csa1G002130 Csa1G003510 Csa1G004990 Csa1G005710 Csa1G011510 Csa1G014480 Csa1G015800 Csa1G021900 Csa1G025140 Csa1G025890 Csa1G038360 Csa1G038910 Csa1G039150 Csa1G042080 Csa1G042260 Csa1G042640 Csa1G042840 Csa1G042960 Csa1G044890 Csa1G045600 Csa1G045620 Csa1G045650 Csa1G048950 Csa1G050180 Csa1G050240 Csa1G050250 Csa1G050540 Csa1G062880 Csa1G062960 Csa…
GO:0016778	diphosphotransferase activity	molecular_function	0.010291	Csa3G015880 Csa3G904100 Csa5G598760 Csa7G396410
GO:0043167	ion binding	molecular_function	0.0120462	Csa1G001520 Csa1G002040 Csa1G004990 Csa1G005710 Csa1G021900 Csa1G025890 Csa1G038360 Csa1G042080 Csa1G042260 Csa1G042960 Csa1G045600 Csa1G045620 Csa1G050240 Csa1G050540 Csa1G062880 Csa1G062960 Csa1G077240 Csa1G084300 Csa1G086920 Csa1G164670 Csa1G186640 Csa1G302200 Csa1G423150 Csa1G467190 Csa1G528580 Csa1G530140 Csa1G532300 Csa1G537570 Csa1G586750 Csa1G586860 Csa1G587400 Csa1G597820 Csa1G613540 Csa…
GO:0032446	protein modification by small protein conjugation	biological_process	0.0138094	Csa1G004990 Csa3G239850 Csa3G358610 Csa3G634310 Csa3G634320 Csa3G860260 Csa4G280420 Csa4G285710 Csa5G139640 Csa5G152970 Csa5G456720 Csa5G623460 Csa6G000030 Csa6G355460 Csa6G434330 Csa6G487620 Csa6G516760 Csa7G392340 Csa7G450490
GO:0016879	ligase activity, forming carbon-nitrogen bonds	molecular_function	0.0168659	Csa1G002130 Csa3G166270 Csa3G646650 Csa3G894540 Csa5G153080 Csa5G396020 Csa5G410730 Csa5G547590 Csa5G630860 Csa6G183190 Csa6G409330 Csa7G011870 Csa7G253730 Csa7G281400 Csa7G387180 Csa7G420690
GO:0006457	protein folding	biological_process	0.0174971	Csa1G599450 Csa2G169720 Csa6G147530 Csa6G513450 Csa7G428930
GO:0046914	transition metal ion binding	molecular_function	0.0213883	Csa1G004990 Csa1G050240 Csa1G077240 Csa1G084300 Csa1G086920 Csa1G186640 Csa1G302200 Csa1G423150 Csa1G528580 Csa1G530140 Csa1G537570 Csa1G586750 Csa1G586860 Csa1G613540 Csa1G638460 Csa1G641020 Csa1G690200 Csa1G706610 Csa2G000120 Csa2G000640 Csa2G020930 Csa2G023900 Csa2G059720 Csa2G062680 Csa2G169720 Csa2G250930 Csa2G299950 Csa2G336650 Csa2G350270 Csa2G350440 Csa3G019390 Csa3G122580 Csa3G127830 Csa…
GO:0004721	phosphoprotein phosphatase activity	molecular_function	0.0213883	Csa1G532300 Csa1G690300 Csa2G000700 Csa2G386100 Csa3G019350 Csa3G353960 Csa4G651230 Csa5G177060 Csa5G180300 Csa6G008820 Csa6G062300 Csa6G151690 Csa6G271450 Csa6G327970 Csa7G014550 CsaUNG026830
GO:0050789	regulation of biological process	biological_process	0.0214977	Csa1G000580 Csa1G003510 Csa1G004990 Csa1G006300 Csa1G132710 Csa1G351960 Csa1G642540 Csa1G651680 Csa1G690240 Csa1G714690 Csa2G004720 Csa2G006260 Csa2G008100 Csa2G074200 Csa2G129150 Csa2G200440 Csa2G263920 Csa2G270750 Csa2G326500 Csa2G336720 Csa2G360670 Csa2G361890 Csa2G372720 Csa2G372790 Csa2G373400 Csa2G418940 Csa3G002710 Csa3G110640 Csa3G133260 Csa3G164500 Csa3G166240 Csa3G258160 Csa3G354490 Csa…
GO:0009719	response to endogenous stimulus	biological_process	0.0214977	Csa1G000580 Csa1G006300 Csa1G351960 Csa1G601520 Csa2G004720 Csa2G074200 Csa2G075300 Csa2G129150 Csa2G336720 Csa2G355030 Csa2G372720 Csa3G118740 Csa3G164500 Csa3G354490 Csa3G634320 Csa3G734210 Csa3G848130 Csa3G866510 Csa3G912940 Csa4G269780 Csa4G304220 Csa4G436980 Csa4G454650 Csa4G638330 Csa4G648570 Csa5G092940 Csa5G139540 Csa5G148790 Csa5G198740 Csa5G585950 Csa5G600390 Csa5G611730 Csa6G006730 Csa…
GO:0034728	nucleosome organization	biological_process	0.0214977	Csa1G084320 Csa1G132150 Csa1G132680 Csa4G026900 Csa4G293870 Csa5G568810 Csa6G013960 Csa6G191570 Csa6G192080 Csa6G193580
GO:0016310	phosphorylation	biological_process	0.0214977	Csa1G003510 Csa1G048950 Csa1G073890 Csa1G132710 Csa1G586830 Csa1G615730 Csa2G372790 Csa2G373400 Csa2G375780 Csa3G001730 Csa3G002710 Csa3G133260 Csa3G171100 Csa3G181440 Csa3G345390 Csa3G435010 Csa3G664590 Csa3G840390 Csa3G889670 Csa4G001920 Csa4G055430 Csa4G097630 Csa4G648560 Csa4G664520 Csa5G033470 Csa5G139090 Csa5G166980 Csa5G176030 Csa5G177140 Csa5G599830 Csa5G600370 Csa5G600380 Csa5G635410 Csa…
GO:0044260	cellular macromolecule metabolic process	biological_process	0.0214977	Csa1G000580 Csa1G003510 Csa1G004990 Csa1G038910 Csa1G042240 Csa1G042640 Csa1G045620 Csa1G045740 Csa1G048950 Csa1G050180 Csa1G073850 Csa1G073890 Csa1G077740 Csa1G132710 Csa1G175730 Csa1G231010 Csa1G256210 Csa1G267180 Csa1G276450 Csa1G351960 Csa1G435200 Csa1G505920 Csa1G532300 Csa1G538180 Csa1G538230 Csa1G569270 Csa1G569290 Csa1G572430 Csa1G575030 Csa1G586830 Csa1G589750 Csa1G595872 Csa1G595875 Csa…
GO:0065007	biological regulation	biological_process	0.0218625	Csa1G000580 Csa1G003510 Csa1G004990 Csa1G006300 Csa1G038320 Csa1G046180 Csa1G132710 Csa1G351960 Csa1G459500 Csa1G573610 Csa1G642540 Csa1G651680 Csa1G690240 Csa1G714690 Csa2G004720 Csa2G006260 Csa2G008100 Csa2G074200 Csa2G129150 Csa2G200440 Csa2G263920 Csa2G270180 Csa2G270750 Csa2G302140 Csa2G326500 Csa2G336720 Csa2G336740 Csa2G338830 Csa2G360670 Csa2G361680 Csa2G361890 Csa2G368280 Csa2G372720 Csa…
GO:0070647	protein modification by small protein conjugation or removal	biological_process	0.0218625	Csa1G004990 Csa3G239850 Csa3G358610 Csa3G634310 Csa3G634320 Csa3G860260 Csa4G280420 Csa4G285710 Csa5G139640 Csa5G152970 Csa5G456720 Csa5G623460 Csa6G000030 Csa6G355460 Csa6G434330 Csa6G487620 Csa6G516760 Csa7G392340 Csa7G450490
GO:0071824	protein-DNA complex subunit organization	biological_process	0.023364	Csa1G084320 Csa1G132150 Csa1G132680 Csa4G026900 Csa4G293870 Csa5G568810 Csa6G013960 Csa6G191570 Csa6G192080 Csa6G193580
GO:0004674	protein serine/threonine kinase activity	molecular_function	0.0242064	Csa1G003510 Csa1G042240 Csa1G045620 Csa2G338880 Csa2G361890 Csa2G372790 Csa2G373400 Csa3G133260 Csa3G610810 Csa3G840390 Csa3G874390 Csa4G172540 Csa4G269780 Csa4G454650 Csa5G002030 Csa5G033470 Csa5G139090 Csa5G429450 Csa5G590100 Csa5G635410 Csa6G006730 Csa6G052030 Csa6G179480 Csa6G188000 Csa6G330990 Csa6G450400 Csa6G495050 Csa6G517390 Csa7G039230 CsaUNG009910
GO:0038023	signaling receptor activity	molecular_function	0.0245369	Csa2G418940 Csa3G889670 Csa4G648570 Csa4G664290 Csa6G110860 Csa6G120140 Csa6G120400 Csa6G301020
GO:0044723	single-organism carbohydrate metabolic process	biological_process	0.0249672	Csa1G038360 Csa1G050240 Csa1G050250 Csa1G224890 Csa1G351960 Csa1G505920 Csa2G000640 Csa2G248700 Csa2G307340 Csa2G336650 Csa2G361580 Csa2G368280 Csa2G386160 Csa2G406760 Csa3G009420 Csa3G731210 Csa3G751970 Csa3G816160 Csa3G848200 Csa3G893410 Csa4G011780 Csa4G031000 Csa4G167980 Csa4G290760 Csa4G454650 Csa4G622880 Csa4G648570 Csa4G658550 Csa5G139140 Csa5G155470 Csa5G605170 Csa5G615240 Csa6G074000 Csa…
GO:0015748	organophosphate ester transport	biological_process	0.0249672	Csa1G039930 Csa1G042080 Csa2G351610 Csa2G377940 Csa4G665150 Csa5G604040 Csa6G042470 Csa6G046420 Csa7G405860 Csa7G450730
GO:0016052	carbohydrate catabolic process	biological_process	0.0249672	Csa1G038360 Csa2G302140 Csa2G406760 Csa3G175720 Csa3G731210 Csa3G816160 Csa3G848200 Csa4G167980 Csa5G139140 Csa7G405820
GO:0044262	cellular carbohydrate metabolic process	biological_process	0.0249672	Csa1G073850 Csa1G224890 Csa1G505920 Csa2G000640 Csa2G248700 Csa2G307340 Csa2G433920 Csa3G009420 Csa3G731210 Csa3G751970 Csa3G825040 Csa4G000720 Csa4G011780 Csa4G031000 Csa4G454650 Csa4G622880 Csa4G648570 Csa4G658590 Csa5G599830 Csa5G615240 Csa6G074000 Csa6G357030 Csa6G486700 Csa7G074880 Csa7G200810 Csa7G428160 Csa7G429550
GO:0046983	protein dimerization activity	molecular_function	0.0276522	Csa1G015800 Csa1G084320 Csa1G132150 Csa1G132680 Csa3G047800 Csa3G127830 Csa3G171100 Csa3G731210 Csa3G734210 Csa3G736780 Csa3G889670 Csa4G026900 Csa4G293870 Csa4G646190 Csa6G013960 Csa6G191570 Csa6G192080 Csa6G193580 Csa6G409330 Csa6G418910
GO:0016405	CoA-ligase activity	molecular_function	0.0283339	Csa1G560680 Csa3G253500 Csa5G165890 Csa5G317890 Csa6G331010 Csa7G430250
GO:0009725	response to hormone	biological_process	0.028335	Csa1G000580 Csa1G351960 Csa1G601520 Csa2G004720 Csa2G074200 Csa2G075300 Csa2G129150 Csa2G336720 Csa2G355030 Csa2G372720 Csa3G118740 Csa3G354490 Csa3G634320 Csa3G734210 Csa3G848130 Csa3G866510 Csa3G912940 Csa4G269780 Csa4G304220 Csa4G436980 Csa4G454650 Csa4G638330 Csa4G648570 Csa5G092940 Csa5G139540 Csa5G148790 Csa5G198740 Csa5G585950 Csa5G600390 Csa6G006730 Csa6G074020 Csa6G110860 Csa6G127340 Csa…
GO:0004872	receptor activity	molecular_function	0.0283748	Csa2G418940 Csa3G889670 Csa4G648570 Csa4G664290 Csa6G110860 Csa6G120140 Csa6G120400 Csa6G301020
GO:0004557	alpha-galactosidase activity	molecular_function	0.030545	Csa1G229500 Csa4G167980 Csa5G220910
GO:0019887	protein kinase regulator activity	molecular_function	0.030545	Csa1G132710 Csa6G271450 CsaUNG026830
GO:0016874	ligase activity	molecular_function	0.030545	Csa1G002130 Csa1G467720 Csa1G560680 Csa2G270730 Csa3G047920 Csa3G166270 Csa3G253500 Csa3G308190 Csa3G646650 Csa3G876000 Csa3G889830 Csa3G894540 Csa5G148580 Csa5G153080 Csa5G165890 Csa5G218750 Csa5G317890 Csa5G396020 Csa5G410730 Csa5G547590 Csa5G630860 Csa6G183190 Csa6G331010 Csa6G409330 Csa7G011870 Csa7G033430 Csa7G253730 Csa7G281400 Csa7G387180 Csa7G420690 Csa7G430250
GO:0009798	axis specification	biological_process	0.0349594	Csa1G538230 Csa3G734210 Csa3G822220 Csa4G099760
GO:0010073	meristem maintenance	biological_process	0.0349594	Csa3G822220 Csa3G889670 Csa4G008240 Csa6G497080
GO:0044389	ubiquitin-like protein ligase binding	molecular_function	0.0350374	Csa3G153180 Csa5G470570 Csa5G471070 Csa6G197230
GO:0015925	galactosidase activity	molecular_function	0.0350374	Csa1G229500 Csa1G587980 Csa1G587990 Csa3G130270 Csa4G044980 Csa4G167980 Csa5G220910
GO:0032553	ribonucleotide binding	molecular_function	0.0350374	Csa1G423150 Csa2G059720 Csa3G645970 Csa4G025070 Csa5G098480 Csa6G516740 Csa7G063995
GO:0030001	metal ion transport	biological_process	0.0350591	Csa1G459500 Csa1G573610 Csa2G062620 Csa2G122000 Csa3G118740 Csa3G221730 Csa3G250890 Csa3G731720 Csa3G740230 Csa3G740240 Csa3G835810 Csa3G912380 Csa4G001820 Csa4G007060 Csa4G188370 Csa4G291890 Csa5G139510 Csa5G179780 Csa5G409690 Csa5G602170 Csa6G366510 Csa6G497290 Csa6G526450 Csa7G012930 Csa7G393470
GO:0035556	intracellular signal transduction	biological_process	0.0358586	Csa1G003510 Csa2G004720 Csa2G263920 Csa2G270750 Csa2G326500 Csa2G361890 Csa2G372790 Csa2G373400 Csa3G110640 Csa3G133260 Csa3G597310 Csa3G610810 Csa3G677370 Csa3G840390 Csa3G912940 Csa4G293850 Csa5G002030 Csa5G033470 Csa5G166980 Csa5G183270 Csa5G424890 Csa5G635410 Csa6G006730 Csa6G179480 Csa6G303760 Csa6G330990 Csa6G450400 Csa6G491660 Csa6G517390 Csa6G518280 Csa7G039230 Csa7G072830 Csa7G368110 Csa…
GO:0006862	nucleotide transport	biological_process	0.0358586	Csa1G039930 Csa2G351610 Csa2G377940 Csa4G665150 Csa6G042470 Csa7G405860
GO:0001101	response to acid chemical	biological_process	0.03615	Csa1G000580 Csa1G001410 Csa1G459500 Csa1G596460 Csa2G004720 Csa2G129150 Csa2G238250 Csa2G338830 Csa2G355030 Csa2G428410 Csa3G101810 Csa3G221730 Csa3G354490 Csa3G634320 Csa3G734210 Csa4G192040 Csa4G269780 Csa4G454650 Csa4G638330 Csa4G648570 Csa4G658590 Csa5G139540 Csa5G157930 Csa5G161920 Csa5G198740 Csa5G622750 Csa6G006730 Csa6G078600 Csa6G110860 Csa6G113550 Csa6G127340 Csa6G188000 Csa6G358660 Csa…
GO:0050896	response to stimulus	biological_process	0.037423	Csa1G000580 Csa1G001410 Csa1G003510 Csa1G004990 Csa1G006300 Csa1G008530 Csa1G045600 Csa1G050240 Csa1G062960 Csa1G084300 Csa1G084320 Csa1G351960 Csa1G397110 Csa1G459500 Csa1G467720 Csa1G527875 Csa1G532300 Csa1G569270 Csa1G569290 Csa1G596460 Csa1G599450 Csa1G601520 Csa1G615730 Csa1G642540 Csa2G002540 Csa2G004720 Csa2G006260 Csa2G033330 Csa2G062620 Csa2G074200 Csa2G075300 Csa2G122520 Csa2G129150 Csa…
GO:0009620	response to fungus	biological_process	0.0397607	Csa2G361580 Csa3G127820 Csa3G734210 Csa3G845500 Csa3G860260 Csa3G912940 Csa4G110050 Csa4G126470 Csa5G165890 Csa5G198740 Csa5G623470 Csa6G095850
GO:0015914	phospholipid transport	biological_process	0.0397607	Csa1G042080 Csa5G604040 Csa6G046420 Csa7G450730
GO:0009737	response to abscisic acid	biological_process	0.0397607	Csa2G129150 Csa3G354490 Csa3G634320 Csa4G638330 Csa4G648570 Csa5G139540 Csa6G110860
GO:0097305	response to alcohol	biological_process	0.0397607	Csa2G129150 Csa3G354490 Csa3G634320 Csa4G638330 Csa4G648570 Csa5G139540 Csa6G110860
GO:0006641	triglyceride metabolic process	biological_process	0.0397607	Csa4G358630 Csa4G454650 Csa7G074880
GO:0006468	protein phosphorylation	biological_process	0.0404581	Csa1G003510 Csa1G048950 Csa1G073890 Csa1G132710 Csa1G586830 Csa2G372790 Csa2G373400 Csa2G375780 Csa3G001730 Csa3G133260 Csa3G171100 Csa3G664590 Csa3G840390 Csa3G889670 Csa4G001920 Csa4G055430 Csa4G648560 Csa5G033470 Csa5G139090 Csa5G166980 Csa5G176030 Csa5G599830 Csa5G600370 Csa5G600380 Csa5G635410 Csa6G042400 Csa6G074020 Csa6G271450 Csa6G330990 Csa6G450400 Csa6G517390 Csa7G024130 Csa7G039230 Csa…
GO:0015165	pyrimidine nucleotide-sugar transmembrane transporter activity	molecular_function	0.04362	Csa2G377940 Csa4G665150 Csa5G604400
GO:0016725	oxidoreductase activity, acting on CH or CH2 groups	molecular_function	0.04362	Csa1G084300 Csa1G613540 Csa3G597320
GO:0080161	auxin transmembrane transporter activity	molecular_function	0.04362	Csa2G074200 Csa5G585950 Csa6G011040
GO:0005548	phospholipid transporter activity	molecular_function	0.04362	Csa1G042080 Csa5G604040 Csa6G046420 Csa7G450730
GO:0008443	phosphofructokinase activity	molecular_function	0.04362	Csa3G435010 Csa4G097630 Csa4G664520 Csa6G510350
GO:1901505	carbohydrate derivative transporter activity	molecular_function	0.04362	Csa2G377940 Csa3G543170 Csa4G665150 Csa5G604400
GO:0006869	lipid transport	biological_process	0.046933	Csa1G042080 Csa5G604040 Csa6G046420 Csa6G120140 Csa6G120400 Csa7G450730
GO:0098542	defense response to other organism	biological_process	0.04922	Csa1G084300 Csa1G467720 Csa1G599450 Csa2G361580 Csa3G164500 Csa3G912940 Csa4G126470 Csa5G624430 Csa6G006730
GO:0005694	chromosome	cellular_component	1	Csa1G045740 Csa1G084320 Csa1G132150 Csa1G132680 Csa3G171220 Csa3G408540 Csa3G734210 Csa4G026900 Csa4G279900 Csa4G293870 Csa5G568810 Csa6G013960 Csa6G191570 Csa6G192080 Csa6G193580
GO:0000785	chromatin	cellular_component	1	Csa1G084320 Csa1G132150 Csa1G132680 Csa4G026900 Csa4G293870 Csa5G568810 Csa6G013960 Csa6G191570 Csa6G192080 Csa6G193580
GO:0044427	chromosomal part	cellular_component	1	Csa1G084320 Csa1G132150 Csa1G132680 Csa4G026900 Csa4G279900 Csa4G293870 Csa5G568810 Csa6G013960 Csa6G191570 Csa6G192080 Csa6G193580
GO:0042175	nuclear outer membrane-endoplasmic reticulum membrane network	cellular_component	1	Csa1G423150 Csa1G713670 Csa2G059720 Csa3G883010 Csa5G151610 Csa5G576650 Csa5G604400 Csa5G616390 Csa7G451350
GO:0000151	ubiquitin ligase complex	cellular_component	1	Csa3G153180 Csa4G187290 Csa5G198740 Csa5G470570 Csa5G471070 Csa6G197230 Csa6G385060
GO:0044432	endoplasmic reticulum part	cellular_component	1	Csa3G121020 Csa3G883010 Csa5G151610 Csa5G604400 Csa5G616390 Csa6G383520
GO:0031224	intrinsic component of membrane	cellular_component	1	Csa1G039150 Csa1G042080 Csa1G045600 Csa1G276450 Csa1G427490 Csa1G459500 Csa1G528480 Csa1G528580 Csa1G538180 Csa1G573610 Csa1G615730 Csa1G713670 Csa2G008050 Csa2G059830 Csa2G062620 Csa2G074200 Csa2G075300 Csa2G338880 Csa2G351610 Csa2G351730 Csa2G361680 Csa2G368280 Csa2G418850 Csa2G418940 Csa2G433360 Csa2G433920 Csa3G004500 Csa3G006700 Csa3G095020 Csa3G121020 Csa3G127220 Csa3G159450 Csa3G165620 Csa…
GO:0031300	intrinsic component of organelle membrane	cellular_component	1	Csa1G459500 Csa1G615730 Csa5G151610 Csa5G604400 Csa6G434340
GO:0005783	endoplasmic reticulum	cellular_component	1	Csa3G121020 Csa3G883010 Csa5G151610 Csa5G604400 Csa5G616390 Csa6G383520
GO:0005829	cytosol	cellular_component	1	Csa3G435010 Csa4G097630 Csa4G664520 Csa6G510350
GO:0044445	cytosolic part	cellular_component	1	Csa3G435010 Csa4G097630 Csa4G664520 Csa6G510350
GO:0031225	anchored component of membrane	cellular_component	1	Csa1G039150 Csa3G165620 Csa5G628660 Csa6G181540 Csa7G368155
GO:0016020	membrane	cellular_component	1	Csa1G008530 Csa1G011510 Csa1G024890 Csa1G039150 Csa1G039930 Csa1G042080 Csa1G045600 Csa1G050240 Csa1G073850 Csa1G084320 Csa1G276450 Csa1G423150 Csa1G427490 Csa1G433110 Csa1G459500 Csa1G528480 Csa1G528580 Csa1G533450 Csa1G538180 Csa1G573610 Csa1G589710 Csa1G597110 Csa1G599450 Csa1G615730 Csa1G642540 Csa1G713670 Csa2G000010 Csa2G000890 Csa2G008050 Csa2G059720 Csa2G059830 Csa2G062620 Csa2G074200 Csa…
GO:1990234	transferase complex	cellular_component	1	Csa3G002510 Csa3G153180 Csa3G166240 Csa4G187290 Csa4G658550 Csa5G198740 Csa5G470570 Csa5G471070 Csa5G606640 Csa6G197230 Csa6G385060
GO:0009532	plastid stroma	cellular_component	1	Csa1G533500 Csa2G002540 Csa2G072490 Csa2G169720 Csa2G337790 Csa2G349020 Csa2G350440 Csa2G401270 Csa3G073870 Csa3G098540 Csa3G134810 Csa3G168960 Csa3G588450 Csa3G600010 Csa3G859720 Csa3G876000 Csa3G900970 Csa4G056760 Csa4G082360 Csa4G658590 Csa5G165890 Csa5G381830 Csa5G599830 Csa5G610420 Csa6G004590 Csa6G147530 Csa6G199800 Csa6G314140 Csa7G033430 Csa7G428960 Csa7G431350 Csa7G431980 Csa7G432140 Csa…
GO:0005789	endoplasmic reticulum membrane	cellular_component	1	Csa3G883010 Csa5G151610 Csa5G604400 Csa5G616390
GO:0016021	integral component of membrane	cellular_component	1	Csa1G459500 Csa3G121020 Csa5G151610 Csa5G611060
GO:0031227	intrinsic component of endoplasmic reticulum membrane	cellular_component	1	Csa5G151610 Csa5G604400
GO:0031301	integral component of organelle membrane	cellular_component	1	Csa1G459500 Csa5G151610
GO:0000325	plant-type vacuole	cellular_component	1	Csa2G361680 Csa4G011730 Csa4G658590 Csa7G058530 CsaUNG009910
GO:0005741	mitochondrial outer membrane	cellular_component	1	Csa1G615730 Csa6G434340
GO:0031461	cullin-RING ubiquitin ligase complex	cellular_component	1	Csa4G187290 Csa5G198740 Csa6G385060
GO:1902494	catalytic complex	cellular_component	1	Csa3G002510 Csa3G153180 Csa3G166240 Csa4G187290 Csa4G658550 Csa5G198740 Csa5G470570 Csa5G471070 Csa5G606640 Csa6G008600 Csa6G197230 Csa6G385060
GO:0019012	virion	cellular_component	1	Csa2G228370 Csa3G740070 Csa6G452700 Csa7G278740
GO:0044423	virion part	cellular_component	1	Csa2G228370 Csa3G740070 Csa6G452700 Csa7G278740
GO:0009526	plastid envelope	cellular_component	1	Csa1G084300 Csa1G459500 Csa1G599450 Csa2G002540 Csa2G169720 Csa2G336110 Csa2G350440 Csa3G073870 Csa3G098540 Csa3G134810 Csa3G285550 Csa3G543170 Csa3G687750 Csa3G731730 Csa3G859720 Csa4G056760 Csa4G658590 Csa5G207960 Csa5G381830 Csa5G524740 Csa5G576770 Csa5G599830 Csa6G007970 Csa6G147530 Csa6G448700 Csa7G392340 Csa7G428960 Csa7G431350 Csa7G435550 Csa7G450490
GO:0012505	endomembrane system	cellular_component	1	Csa1G423150 Csa1G713670 Csa2G059720 Csa2G373560 Csa3G110640 Csa3G121020 Csa3G883010 Csa3G912940 Csa4G188920 Csa5G151610 Csa5G179780 Csa5G576650 Csa5G585430 Csa5G604400 Csa5G616390 Csa6G042470 Csa6G383520 Csa7G451350
GO:0009528	plastid inner membrane	cellular_component	1	Csa1G459500 Csa3G687750
GO:0031228	intrinsic component of Golgi membrane	cellular_component	1	Csa5G604400
GO:0044421	extracellular region part	cellular_component	1	Csa2G360670
GO:0005911	cell-cell junction	cellular_component	1	Csa1G008530 Csa1G039150 Csa1G050240 Csa1G084320 Csa1G642540 Csa2G062620 Csa2G074200 Csa2G353490 Csa3G073890 Csa3G127820 Csa3G165620 Csa3G176850 Csa3G180220 Csa3G221730 Csa3G539670 Csa3G611380 Csa3G625650 Csa3G842710 Csa4G082360 Csa4G110050 Csa4G167980 Csa4G187290 Csa4G279900 Csa4G567200 Csa4G658590 Csa5G139090 Csa5G151610 Csa5G165890 Csa5G585950 Csa5G648680 Csa5G652210 Csa6G007470 Csa6G013960 Csa…
GO:0030054	cell junction	cellular_component	1	Csa1G008530 Csa1G039150 Csa1G050240 Csa1G084320 Csa1G642540 Csa2G062620 Csa2G074200 Csa2G353490 Csa3G073890 Csa3G127820 Csa3G165620 Csa3G176850 Csa3G180220 Csa3G221730 Csa3G539670 Csa3G611380 Csa3G625650 Csa3G842710 Csa4G082360 Csa4G110050 Csa4G167980 Csa4G187290 Csa4G279900 Csa4G567200 Csa4G658590 Csa5G139090 Csa5G151610 Csa5G165890 Csa5G585950 Csa5G648680 Csa5G652210 Csa6G007470 Csa6G013960 Csa…
GO:0019028	viral capsid	cellular_component	1	Csa3G740070 Csa6G452700 Csa7G278740
GO:0044431	Golgi apparatus part	cellular_component	1	Csa3G110640 Csa4G188920 Csa5G604400 Csa6G042470
GO:0042579	microbody	cellular_component	1	Csa2G296090 Csa2G415540 Csa3G132010 Csa3G207900 Csa3G234000 Csa4G646100 Csa4G658590 Csa5G524740
GO:0000229	cytoplasmic chromosome	cellular_component	1	Csa1G045740
GO:0005794	Golgi apparatus	cellular_component	1	Csa3G110640 Csa4G188920 Csa5G604400 Csa6G042470
GO:0031968	organelle outer membrane	cellular_component	1	Csa1G615730 Csa6G434340
GO:0044425	membrane part	cellular_component	1	Csa1G039150 Csa1G042080 Csa1G045600 Csa1G073850 Csa1G276450 Csa1G427490 Csa1G459500 Csa1G528480 Csa1G528580 Csa1G538180 Csa1G573610 Csa1G615730 Csa1G713670 Csa2G008050 Csa2G059830 Csa2G062620 Csa2G074200 Csa2G075300 Csa2G338880 Csa2G351610 Csa2G351730 Csa2G361680 Csa2G368280 Csa2G418850 Csa2G418940 Csa2G433360 Csa2G433920 Csa3G004500 Csa3G006700 Csa3G095020 Csa3G121020 Csa3G127220 Csa3G159450 Csa…
GO:0005886	plasma membrane	cellular_component	1	Csa1G073850 Csa4G187290 Csa6G358660 Csa7G429550
GO:0019867	outer membrane	cellular_component	1	Csa1G615730 Csa6G434340
GO:0000139	Golgi membrane	cellular_component	1	Csa5G604400
GO:0005768	endosome	cellular_component	1	Csa5G179780
GO:0008287	protein serine/threonine phosphatase complex	cellular_component	1	Csa6G008600
GO:0009898	cytoplasmic side of plasma membrane	cellular_component	1	Csa4G187290
GO:0012507	ER to Golgi transport vesicle membrane	cellular_component	1	Csa5G585430
GO:0019897	extrinsic component of plasma membrane	cellular_component	1	Csa4G187290
GO:0019898	extrinsic component of membrane	cellular_component	1	Csa4G187290
GO:0030134	ER to Golgi transport vesicle	cellular_component	1	Csa5G585430
GO:0030684	preribosome	cellular_component	1	Csa4G187290
GO:0031234	extrinsic component of cytoplasmic side of plasma membrane	cellular_component	1	Csa4G187290
GO:0098552	side of membrane	cellular_component	1	Csa4G187290
GO:0098562	cytoplasmic side of membrane	cellular_component	1	Csa4G187290
GO:1903293	phosphatase complex	cellular_component	1	Csa6G008600
GO:0044459	plasma membrane part	cellular_component	1	Csa1G073850 Csa4G187290 Csa7G429550
GO:0042170	plastid membrane	cellular_component	1	Csa1G459500 Csa3G687750
GO:0005875	microtubule associated complex	cellular_component	1	Csa2G250930 Csa3G414070 Csa5G157410
GO:0005773	vacuole	cellular_component	1	Csa1G063580 Csa1G084320 Csa1G589710 Csa2G075300 Csa2G129150 Csa2G169720 Csa2G361680 Csa3G127820 Csa3G130270 Csa3G176850 Csa3G565320 Csa3G810540 Csa4G011730 Csa4G047360 Csa4G082360 Csa4G507980 Csa4G617390 Csa4G627190 Csa4G648570 Csa4G658590 Csa6G013960 Csa6G191570 Csa6G192080 Csa6G193580 Csa7G058530 Csa7G446920 CsaUNG009910
GO:0030658	transport vesicle membrane	cellular_component	1	Csa5G585430
GO:0044435	plastid part	cellular_component	1	Csa1G038360 Csa1G084300 Csa1G459500 Csa1G533500 Csa1G599450 Csa2G002540 Csa2G072490 Csa2G169720 Csa2G336110 Csa2G337790 Csa2G349020 Csa2G350440 Csa2G401270 Csa3G073870 Csa3G098540 Csa3G134810 Csa3G168960 Csa3G285550 Csa3G399450 Csa3G543170 Csa3G588450 Csa3G600010 Csa3G687750 Csa3G731730 Csa3G859720 Csa3G876000 Csa3G900970 Csa4G056760 Csa4G082360 Csa4G311220 Csa4G658590 Csa5G165890 Csa5G207960 Csa…
GO:0044437	vacuolar part	cellular_component	1	Csa1G063580 Csa1G084320 Csa1G589710 Csa2G075300 Csa2G129150 Csa2G169720 Csa2G361680 Csa3G127820 Csa3G130270 Csa3G176850 Csa3G565320 Csa3G810540 Csa4G047360 Csa4G082360 Csa4G617390 Csa4G648570 Csa4G658590 Csa6G013960 Csa6G191570 Csa6G192080 Csa6G193580 Csa7G446920
GO:0015629	actin cytoskeleton	cellular_component	1	Csa2G008100 Csa6G361535
GO:0016591	DNA-directed RNA polymerase II, holoenzyme	cellular_component	1	Csa3G002510 Csa3G166240
GO:0098588	bounding membrane of organelle	cellular_component	1	Csa1G615730 Csa3G883010 Csa5G151610 Csa5G585430 Csa5G604400 Csa5G616390 Csa6G434340
GO:0005777	peroxisome	cellular_component	1	Csa4G658590 Csa5G524740
GO:0030312	external encapsulating structure	cellular_component	1	Csa1G002040 Csa1G039150 Csa1G050240 Csa1G587980 Csa1G587990 Csa1G642540 Csa2G036070 Csa2G248110 Csa2G302140 Csa3G130270 Csa3G175720 Csa3G816160 Csa3G842710 Csa4G038700 Csa4G047360 Csa4G110050 Csa4G296100 Csa4G567200 Csa4G622880 Csa4G658590 Csa5G610420 Csa5G623870 Csa5G648680 Csa6G014540 Csa7G027840 Csa7G037520 Csa7G405820
GO:0030133	transport vesicle	cellular_component	1	Csa5G585430
GO:0033176	proton-transporting V-type ATPase complex	cellular_component	1	Csa3G878880
GO:0044438	microbody part	cellular_component	1	Csa5G524740
GO:0044439	peroxisomal part	cellular_component	1	Csa5G524740
GO:0009536	plastid	cellular_component	1	Csa1G038360 Csa1G050180 Csa1G050240 Csa1G084300 Csa1G084320 Csa1G132150 Csa1G132680 Csa1G459500 Csa1G533500 Csa1G589710 Csa1G599450 Csa2G000280 Csa2G002540 Csa2G036070 Csa2G036590 Csa2G049860 Csa2G072490 Csa2G110250 Csa2G129150 Csa2G169720 Csa2G248700 Csa2G336110 Csa2G337790 Csa2G349020 Csa2G350440 Csa2G369040 Csa2G384440 Csa2G396230 Csa2G401270 Csa3G009490 Csa3G073870 Csa3G098540 Csa3G116760 Csa…
GO:0000428	DNA-directed RNA polymerase complex	cellular_component	1	Csa3G002510 Csa3G166240
GO:0030880	RNA polymerase complex	cellular_component	1	Csa3G002510 Csa3G166240
GO:0055029	nuclear DNA-directed RNA polymerase complex	cellular_component	1	Csa3G002510 Csa3G166240
GO:0061695	transferase complex, transferring phosphorus-containing groups	cellular_component	1	Csa3G002510 Csa3G166240
GO:0005618	cell wall	cellular_component	1	Csa1G039150 Csa3G130270 Csa3G816160 Csa4G047360 Csa4G110050 Csa5G610420 Csa5G623870 Csa5G648680
GO:0071944	cell periphery	cellular_component	1	Csa1G002040 Csa1G039150 Csa1G050240 Csa1G073850 Csa1G587980 Csa1G587990 Csa1G642540 Csa2G036070 Csa2G248110 Csa2G302140 Csa3G130270 Csa3G175720 Csa3G816160 Csa3G842710 Csa4G038700 Csa4G047360 Csa4G110050 Csa4G187290 Csa4G296100 Csa4G567200 Csa4G622880 Csa4G658590 Csa5G610420 Csa5G623870 Csa5G648680 Csa6G014540 Csa6G358660 Csa7G027840 Csa7G037520 Csa7G405820 Csa7G429550
GO:0031975	envelope	cellular_component	1	Csa1G084300 Csa1G459500 Csa1G599450 Csa1G615730 Csa2G002540 Csa2G169720 Csa2G336110 Csa2G350440 Csa2G351610 Csa3G073860 Csa3G073870 Csa3G098540 Csa3G134810 Csa3G285550 Csa3G543170 Csa3G687750 Csa3G731730 Csa3G859720 Csa4G056760 Csa4G658590 Csa5G207960 Csa5G381830 Csa5G524740 Csa5G576770 Csa5G599830 Csa6G007970 Csa6G147530 Csa6G188050 Csa6G434340 Csa6G448700 Csa6G499090 Csa7G162560 Csa7G392340 Csa…
GO:0030135	coated vesicle	cellular_component	1	Csa5G585430
GO:0030662	coated vesicle membrane	cellular_component	1	Csa5G585430
GO:0031982	vesicle	cellular_component	1	Csa1G533450 Csa5G585430
GO:0031988	membrane-bounded vesicle	cellular_component	1	Csa1G533450 Csa5G585430
GO:0031967	organelle envelope	cellular_component	1	Csa1G084300 Csa1G459500 Csa1G599450 Csa1G615730 Csa2G002540 Csa2G169720 Csa2G336110 Csa2G350440 Csa2G351610 Csa3G073870 Csa3G098540 Csa3G134810 Csa3G285550 Csa3G543170 Csa3G687750 Csa3G731730 Csa3G859720 Csa4G056760 Csa4G658590 Csa5G207960 Csa5G381830 Csa5G524740 Csa5G576770 Csa5G599830 Csa6G007970 Csa6G147530 Csa6G188050 Csa6G434340 Csa6G448700 Csa6G499090 Csa7G162560 Csa7G392340 Csa7G428960 Csa…
GO:0043231	intracellular membrane-bounded organelle	cellular_component	1	Csa1G000580 Csa1G003510 Csa1G005600 Csa1G015800 Csa1G023610 Csa1G038360 Csa1G042640 Csa1G050180 Csa1G050240 Csa1G062290 Csa1G063580 Csa1G084300 Csa1G084320 Csa1G132150 Csa1G132680 Csa1G168920 Csa1G175730 Csa1G351960 Csa1G423150 Csa1G435200 Csa1G459500 Csa1G480700 Csa1G533500 Csa1G537320 Csa1G538230 Csa1G570150 Csa1G589710 Csa1G596460 Csa1G599450 Csa1G601520 Csa1G615730 Csa1G642540 Csa1G702000 Csa…
GO:0098805	whole membrane	cellular_component	1	Csa1G615730 Csa5G585430 Csa6G434340
GO:0044451	nucleoplasm part	cellular_component	1	Csa3G002510 Csa3G166240 Csa5G606640
GO:0043227	membrane-bounded organelle	cellular_component	1	Csa1G000580 Csa1G003510 Csa1G005600 Csa1G015800 Csa1G023610 Csa1G038360 Csa1G042640 Csa1G050180 Csa1G050240 Csa1G062290 Csa1G063580 Csa1G084300 Csa1G084320 Csa1G132150 Csa1G132680 Csa1G168920 Csa1G175730 Csa1G351960 Csa1G423150 Csa1G435200 Csa1G459500 Csa1G480700 Csa1G533450 Csa1G533500 Csa1G537320 Csa1G538230 Csa1G570150 Csa1G589710 Csa1G596460 Csa1G599450 Csa1G601520 Csa1G615730 Csa1G642540 Csa…
GO:0005576	extracellular region	cellular_component	1	Csa1G599450 Csa2G299950 Csa2G349020 Csa2G360670 Csa3G150110 Csa3G816160 Csa4G306850 Csa4G658590 Csa5G165890 Csa6G079760 Csa6G147530 Csa7G431350
GO:0012506	vesicle membrane	cellular_component	1	Csa5G585430
GO:0030659	cytoplasmic vesicle membrane	cellular_component	1	Csa5G585430
GO:0044433	cytoplasmic vesicle part	cellular_component	1	Csa5G585430
GO:0005654	nucleoplasm	cellular_component	1	Csa3G002510 Csa3G166240 Csa5G606640
GO:0015630	microtubule cytoskeleton	cellular_component	1	Csa2G250930 Csa3G159460 Csa3G414070 Csa3G842710 Csa5G157410 Csa5G470570 Csa5G471070
GO:0044429	mitochondrial part	cellular_component	1	Csa1G615730 Csa2G169720 Csa2G336650 Csa6G188050 Csa6G434340 Csa6G499090 Csa7G162560
GO:0044430	cytoskeletal part	cellular_component	1	Csa2G250930 Csa3G414070 Csa5G157410
GO:0031981	nuclear lumen	cellular_component	1	Csa1G050240 Csa1G084320 Csa1G175730 Csa1G599450 Csa1G642540 Csa2G004720 Csa2G129150 Csa2G270750 Csa3G002510 Csa3G166240 Csa3G734210 Csa4G187290 Csa5G606640 Csa6G013960 Csa6G191570 Csa6G192080 Csa6G193580 Csa6G452700 Csa6G518280
GO:0043233	organelle lumen	cellular_component	1	Csa1G050240 Csa1G084320 Csa1G175730 Csa1G599450 Csa1G642540 Csa2G004720 Csa2G129150 Csa2G270750 Csa3G002510 Csa3G166240 Csa3G734210 Csa4G187290 Csa5G606640 Csa6G013960 Csa6G191570 Csa6G192080 Csa6G193580 Csa6G452700 Csa6G518280
GO:0070013	intracellular organelle lumen	cellular_component	1	Csa1G050240 Csa1G084320 Csa1G175730 Csa1G599450 Csa1G642540 Csa2G004720 Csa2G129150 Csa2G270750 Csa3G002510 Csa3G166240 Csa3G734210 Csa4G187290 Csa5G606640 Csa6G013960 Csa6G191570 Csa6G192080 Csa6G193580 Csa6G452700 Csa6G518280
GO:0031974	membrane-enclosed lumen	cellular_component	1	Csa1G050240 Csa1G084320 Csa1G175730 Csa1G599450 Csa1G642540 Csa2G004720 Csa2G129150 Csa2G270750 Csa3G002510 Csa3G166240 Csa3G734210 Csa4G187290 Csa5G606640 Csa6G013960 Csa6G191570 Csa6G192080 Csa6G193580 Csa6G452700 Csa6G518280
GO:0005634	nucleus	cellular_component	1	Csa1G050240 Csa1G084320 Csa1G175730 Csa1G435200 Csa1G570150 Csa1G599450 Csa1G642540 Csa2G004720 Csa2G129150 Csa2G270750 Csa3G002510 Csa3G166240 Csa3G408540 Csa3G734210 Csa4G026900 Csa4G187290 Csa5G606640 Csa6G013960 Csa6G191570 Csa6G192080 Csa6G193580 Csa6G452700 Csa6G518280 Csa7G051420
GO:0044455	mitochondrial membrane part	cellular_component	1	Csa1G615730 Csa6G434340
GO:0005740	mitochondrial envelope	cellular_component	1	Csa1G615730 Csa6G188050 Csa6G434340 Csa6G499090 Csa7G162560
GO:0005739	mitochondrion	cellular_component	1	Csa1G615730 Csa2G169720 Csa2G336650 Csa6G188050 Csa6G434340 Csa6G499090 Csa7G162560
GO:0005856	cytoskeleton	cellular_component	1	Csa2G008100 Csa2G250930 Csa3G159460 Csa3G414070 Csa3G842710 Csa5G157410 Csa5G470570 Csa5G471070 Csa6G361535
GO:0016023	cytoplasmic membrane-bounded vesicle	cellular_component	1	Csa5G585430
GO:0031410	cytoplasmic vesicle	cellular_component	1	Csa5G585430
GO:0016469	proton-transporting two-sector ATPase complex	cellular_component	1	Csa3G878880
GO:0044428	nuclear part	cellular_component	1	Csa1G050240 Csa1G084320 Csa1G175730 Csa1G435200 Csa1G599450 Csa1G642540 Csa2G004720 Csa2G129150 Csa2G270750 Csa3G002510 Csa3G166240 Csa3G734210 Csa4G187290 Csa5G606640 Csa6G013960 Csa6G191570 Csa6G192080 Csa6G193580 Csa6G452700 Csa6G518280
GO:0044444	cytoplasmic part	cellular_component	1	Csa1G038360 Csa1G045740 Csa1G050180 Csa1G050240 Csa1G063580 Csa1G084300 Csa1G084320 Csa1G132150 Csa1G132680 Csa1G257920 Csa1G459500 Csa1G461020 Csa1G505920 Csa1G533450 Csa1G533500 Csa1G589710 Csa1G599450 Csa1G615730 Csa1G642540 Csa2G000280 Csa2G002540 Csa2G006060 Csa2G036070 Csa2G036590 Csa2G049860 Csa2G072490 Csa2G075300 Csa2G110250 Csa2G129150 Csa2G169720 Csa2G248700 Csa2G270750 Csa2G296090 Csa…
GO:0005737	cytoplasm	cellular_component	1	Csa1G038360 Csa1G045740 Csa1G050180 Csa1G050240 Csa1G063580 Csa1G084300 Csa1G084320 Csa1G132150 Csa1G132680 Csa1G257340 Csa1G257920 Csa1G459500 Csa1G461020 Csa1G505920 Csa1G533450 Csa1G533500 Csa1G589710 Csa1G599450 Csa1G615730 Csa1G642540 Csa2G000280 Csa2G002540 Csa2G006060 Csa2G036070 Csa2G036590 Csa2G049860 Csa2G072490 Csa2G075300 Csa2G110250 Csa2G129150 Csa2G169720 Csa2G248700 Csa2G270750 Csa…
GO:0043226	organelle	cellular_component	1	Csa1G000580 Csa1G003510 Csa1G005600 Csa1G015800 Csa1G023610 Csa1G038360 Csa1G042640 Csa1G045740 Csa1G050180 Csa1G050240 Csa1G062290 Csa1G063580 Csa1G084300 Csa1G084320 Csa1G132150 Csa1G132680 Csa1G168920 Csa1G175730 Csa1G257920 Csa1G351960 Csa1G423150 Csa1G435200 Csa1G459500 Csa1G461020 Csa1G480700 Csa1G533450 Csa1G533500 Csa1G537320 Csa1G538230 Csa1G570150 Csa1G589710 Csa1G596460 Csa1G599450 Csa…
GO:0043229	intracellular organelle	cellular_component	1	Csa1G000580 Csa1G003510 Csa1G005600 Csa1G015800 Csa1G023610 Csa1G038360 Csa1G042640 Csa1G045740 Csa1G050180 Csa1G050240 Csa1G062290 Csa1G063580 Csa1G084300 Csa1G084320 Csa1G132150 Csa1G132680 Csa1G168920 Csa1G175730 Csa1G257920 Csa1G351960 Csa1G423150 Csa1G435200 Csa1G459500 Csa1G461020 Csa1G480700 Csa1G533500 Csa1G537320 Csa1G538230 Csa1G570150 Csa1G589710 Csa1G596460 Csa1G599450 Csa1G601520 Csa…
GO:0031966	mitochondrial membrane	cellular_component	1	Csa1G615730 Csa6G434340 Csa7G162560
GO:0019866	organelle inner membrane	cellular_component	1	Csa1G459500 Csa2G351610 Csa3G687750 Csa7G162560
GO:0044424	intracellular part	cellular_component	1	Csa1G000580 Csa1G003510 Csa1G005600 Csa1G015800 Csa1G023610 Csa1G038360 Csa1G042640 Csa1G045740 Csa1G050180 Csa1G050240 Csa1G062290 Csa1G063580 Csa1G084300 Csa1G084320 Csa1G126050 Csa1G132150 Csa1G132680 Csa1G132710 Csa1G168920 Csa1G175730 Csa1G257340 Csa1G257920 Csa1G351960 Csa1G423150 Csa1G435200 Csa1G459500 Csa1G461020 Csa1G480700 Csa1G505920 Csa1G533450 Csa1G533500 Csa1G537320 Csa1G538230 Csa…
GO:0031090	organelle membrane	cellular_component	1	Csa1G459500 Csa1G615730 Csa2G351610 Csa3G687750 Csa3G883010 Csa5G151610 Csa5G585430 Csa5G604400 Csa5G616390 Csa6G434340 Csa7G162560
GO:0005622	intracellular	cellular_component	1	Csa1G000580 Csa1G003510 Csa1G005600 Csa1G015800 Csa1G023610 Csa1G038360 Csa1G042640 Csa1G045740 Csa1G050180 Csa1G050240 Csa1G062290 Csa1G063580 Csa1G084300 Csa1G084320 Csa1G126050 Csa1G132150 Csa1G132680 Csa1G132710 Csa1G168920 Csa1G175730 Csa1G257340 Csa1G257920 Csa1G351960 Csa1G423150 Csa1G435200 Csa1G459500 Csa1G461020 Csa1G480700 Csa1G505920 Csa1G533450 Csa1G533500 Csa1G537320 Csa1G538230 Csa…
GO:0031984	organelle subcompartment	cellular_component	1	Csa1G038360 Csa1G459500 Csa2G337790 Csa3G110640 Csa3G588450 Csa4G311220 Csa6G014770 Csa6G513450 Csa7G428960
GO:0005743	mitochondrial inner membrane	cellular_component	1	Csa7G162560
GO:0005623	cell	cellular_component	1	Csa1G000580 Csa1G002040 Csa1G003510 Csa1G005600 Csa1G015800 Csa1G023610 Csa1G038360 Csa1G039150 Csa1G042640 Csa1G045740 Csa1G050180 Csa1G050240 Csa1G062290 Csa1G063580 Csa1G064690 Csa1G073850 Csa1G084300 Csa1G084320 Csa1G126050 Csa1G132150 Csa1G132680 Csa1G132710 Csa1G168920 Csa1G175730 Csa1G257340 Csa1G257920 Csa1G351960 Csa1G423150 Csa1G433110 Csa1G435200 Csa1G459500 Csa1G461020 Csa1G480700 Csa…
GO:0044464	cell part	cellular_component	1	Csa1G000580 Csa1G002040 Csa1G003510 Csa1G005600 Csa1G015800 Csa1G023610 Csa1G038360 Csa1G039150 Csa1G042640 Csa1G045740 Csa1G050180 Csa1G050240 Csa1G062290 Csa1G063580 Csa1G064690 Csa1G073850 Csa1G084300 Csa1G084320 Csa1G126050 Csa1G132150 Csa1G132680 Csa1G132710 Csa1G168920 Csa1G175730 Csa1G257340 Csa1G257920 Csa1G351960 Csa1G423150 Csa1G433110 Csa1G435200 Csa1G459500 Csa1G461020 Csa1G480700 Csa…
GO:0031976	plastid thylakoid	cellular_component	1	Csa1G038360 Csa1G459500 Csa2G337790 Csa3G588450 Csa4G311220 Csa6G014770 Csa6G513450 Csa7G428960
GO:0009534	chloroplast thylakoid	cellular_component	1	Csa1G038360 Csa1G459500 Csa7G428960
GO:0043228	non-membrane-bounded organelle	cellular_component	1	Csa1G045740 Csa1G084320 Csa1G132150 Csa1G132680 Csa1G599450 Csa2G008100 Csa2G169720 Csa2G250930 Csa3G159460 Csa3G171220 Csa3G172970 Csa3G408540 Csa3G414070 Csa3G734210 Csa3G842710 Csa4G026900 Csa4G279900 Csa4G293870 Csa4G358630 Csa4G658590 Csa5G157410 Csa5G470570 Csa5G471070 Csa5G517100 Csa5G568810 Csa5G609730 Csa6G013960 Csa6G147530 Csa6G191570 Csa6G192080 Csa6G193580 Csa6G361535 Csa7G387180
GO:0043232	intracellular non-membrane-bounded organelle	cellular_component	1	Csa1G045740 Csa1G084320 Csa1G132150 Csa1G132680 Csa1G599450 Csa2G008100 Csa2G169720 Csa2G250930 Csa3G159460 Csa3G171220 Csa3G172970 Csa3G408540 Csa3G414070 Csa3G734210 Csa3G842710 Csa4G026900 Csa4G279900 Csa4G293870 Csa4G358630 Csa4G658590 Csa5G157410 Csa5G470570 Csa5G471070 Csa5G517100 Csa5G568810 Csa5G609730 Csa6G013960 Csa6G147530 Csa6G191570 Csa6G192080 Csa6G193580 Csa6G361535 Csa7G387180
GO:0044436	thylakoid part	cellular_component	1	Csa2G002540 Csa3G426340
GO:0009507	chloroplast	cellular_component	1	Csa1G038360 Csa1G459500 Csa3G426340 Csa5G207960 Csa7G428960
GO:0009579	thylakoid	cellular_component	1	Csa1G038360 Csa1G459500 Csa2G002540 Csa2G337790 Csa3G426340 Csa3G588450 Csa4G311220 Csa6G014770 Csa6G513450 Csa7G428960
GO:0044434	chloroplast part	cellular_component	1	Csa1G038360 Csa1G459500 Csa5G207960 Csa7G428960
GO:0044446	intracellular organelle part	cellular_component	1	Csa1G038360 Csa1G050240 Csa1G063580 Csa1G084300 Csa1G084320 Csa1G132150 Csa1G132680 Csa1G175730 Csa1G435200 Csa1G459500 Csa1G533500 Csa1G589710 Csa1G599450 Csa1G615730 Csa1G642540 Csa2G002540 Csa2G004720 Csa2G072490 Csa2G075300 Csa2G129150 Csa2G169720 Csa2G250930 Csa2G270750 Csa2G336110 Csa2G336650 Csa2G337790 Csa2G349020 Csa2G350440 Csa2G351610 Csa2G361680 Csa2G401270 Csa3G002510 Csa3G073870 Csa…
GO:0044422	organelle part	cellular_component	1	Csa1G038360 Csa1G050240 Csa1G063580 Csa1G084300 Csa1G084320 Csa1G132150 Csa1G132680 Csa1G175730 Csa1G435200 Csa1G459500 Csa1G533500 Csa1G589710 Csa1G599450 Csa1G615730 Csa1G642540 Csa2G002540 Csa2G004720 Csa2G072490 Csa2G075300 Csa2G129150 Csa2G169720 Csa2G250930 Csa2G270750 Csa2G336110 Csa2G336650 Csa2G337790 Csa2G349020 Csa2G350440 Csa2G351610 Csa2G361680 Csa2G401270 Csa3G002510 Csa3G073870 Csa…
GO:0043234	protein complex	cellular_component	1	Csa1G435200 Csa1G533450 Csa2G250930 Csa2G377960 Csa3G002510 Csa3G126130 Csa3G129670 Csa3G153180 Csa3G166240 Csa3G414070 Csa3G644850 Csa3G842710 Csa3G878880 Csa4G106850 Csa4G187290 Csa4G658550 Csa5G157410 Csa5G198740 Csa5G470570 Csa5G471070 Csa5G547590 Csa5G564790 Csa5G606640 Csa5G611060 Csa6G008600 Csa6G127400 Csa6G197230 Csa6G385060 Csa6G497300
GO:0005840	ribosome	cellular_component	1	Csa1G599450 Csa2G169720 Csa4G658590 Csa5G609730 Csa6G147530 Csa7G387180
GO:0098796	membrane protein complex	cellular_component	1	Csa3G878880
GO:0030529	ribonucleoprotein complex	cellular_component	1	Csa1G257920 Csa1G599450 Csa2G00990 Csa2G169720 Csa2G337790 Csa3G098540 Csa3G134810 Csa3G168960 Csa3G588450 Csa3G859720 Csa4G187290 Csa4G658590 Csa5G148810 Csa5G381830 Csa5G609730 Csa5G642120 Csa6G147530 Csa7G387180 Csa7G388420 Csa7G432030
GO:0032991	macromolecular complex	cellular_component	1	Csa1G084320 Csa1G132150 Csa1G132680 Csa1G257920 Csa1G435200 Csa1G533450 Csa1G599450 Csa2G00990 Csa2G169720 Csa2G250930 Csa2G337790 Csa2G377960 Csa3G002510 Csa3G098540 Csa3G126130 Csa3G129670 Csa3G134810 Csa3G153180 Csa3G166240 Csa3G168960 Csa3G414070 Csa3G588450 Csa3G644850 Csa3G740070 Csa3G842710 Csa3G859720 Csa3G878880 Csa4G026900 Csa4G106850 Csa4G187290 Csa4G293870 Csa4G658550 Csa4G658590 Csa5…
GO:0005575	cellular_component	cellular_component	1	Csa1G000580 Csa1G002040 Csa1G003510 Csa1G005600 Csa1G008530 Csa1G011510 Csa1G015800 Csa1G023610 Csa1G024890 Csa1G038360 Csa1G039150 Csa1G039930 Csa1G042080 Csa1G042640 Csa1G045600 Csa1G045740 Csa1G050180 Csa1G050240 Csa1G062290 Csa1G063580 Csa1G064690 Csa1G073850 Csa1G084300 Csa1G084320 Csa1G126050 Csa1G132150 Csa1G132680 Csa1G132710 Csa1G168920 Csa1G175730 Csa1G257340 Csa1G257920 Csa1G276450 Csa…

## Sheet: subcluster 9
GO terms associated with DEGs of subcluster 9
GO_ID	GOTerm	Term_type	Corrected_pValue	Gene_list
GO:0009536	plastid	cellular_component	1.152e-08	Csa1G014380 Csa1G024850 Csa1G095030 Csa1G524750 Csa1G554560 Csa1G651650 Csa2G000370 Csa2G020910 Csa2G083740 Csa2G372750 Csa2G373590 Csa2G401250 Csa3G011810 Csa3G121660 Csa3G128890 Csa3G133280 Csa3G133970 Csa3G134880 Csa3G151460 Csa3G646610 Csa3G750920 Csa3G807340 Csa3G816070 Csa3G836450 Csa3G836490 Csa3G837570 Csa3G846020 Csa3G854240 Csa3G889110 Csa3G902950 Csa3G915110 Csa4G001960 Csa4G011040 Csa…
GO:0044435	plastid part	cellular_component	5.94e-06	Csa1G014380 Csa1G095030 Csa1G524750 Csa1G651650 Csa2G000370 Csa2G020910 Csa2G373590 Csa3G121660 Csa3G128890 Csa3G133280 Csa3G134880 Csa3G151460 Csa3G807340 Csa3G816070 Csa3G836450 Csa3G836490 Csa3G837570 Csa3G854240 Csa3G889110 Csa3G915110 Csa4G011040 Csa4G056670 Csa4G598000 Csa4G652050 Csa5G135340 Csa5G160160 Csa5G171700 Csa5G172850 Csa5G179760 Csa5G576760 Csa6G007980 Csa6G011070 Csa6G052070 Csa…
GO:0030312	external encapsulating structure	cellular_component	1.44e-05	Csa1G005640 Csa1G161090 Csa1G505400 Csa1G522540 Csa1G575010 Csa1G575070 Csa2G073000 Csa2G238880 Csa2G302130 Csa2G369020 Csa3G182200 Csa3G750920 Csa3G840420 Csa4G165900 Csa4G416480 Csa4G598000 Csa5G160220 Csa5G576760 Csa6G111370 Csa6G136020 Csa6G423390 Csa6G423400 Csa7G018820 Csa7G044980 Csa7G414390 Csa7G447100 Csa7G447990
GO:0009532	plastid stroma	cellular_component	2.25e-05	Csa2G373590 Csa3G128890 Csa3G807340 Csa3G816070 Csa3G836450 Csa3G836490 Csa3G837570 Csa3G854240 Csa4G011040 Csa4G056670 Csa4G598000 Csa4G652050 Csa5G135340 Csa5G160160 Csa5G171700 Csa5G172850 Csa5G179760 Csa5G576760 Csa6G052070 Csa6G080390 Csa6G111370 Csa6G127290 Csa6G136020 Csa6G497310 Csa7G044200
GO:0005618	cell wall	cellular_component	3.528e-05	Csa1G161090 Csa1G505400 Csa1G575070 Csa2G073000 Csa2G369020 Csa3G182200 Csa3G840420 Csa4G165900 Csa4G416480 Csa5G160220 Csa5G576760 Csa7G018820 Csa7G447100 Csa7G447990
GO:0071944	cell periphery	cellular_component	0.000162	Csa1G005640 Csa1G161090 Csa1G505400 Csa1G522540 Csa1G575010 Csa1G575070 Csa2G073000 Csa2G238880 Csa2G302130 Csa2G369020 Csa3G182200 Csa3G750920 Csa3G840420 Csa4G165900 Csa4G416480 Csa4G598000 Csa5G160220 Csa5G576760 Csa6G111370 Csa6G136020 Csa6G423390 Csa6G423400 Csa7G018820 Csa7G044980 Csa7G414390 Csa7G447100 Csa7G447990
GO:0009526	plastid envelope	cellular_component	0.00187714	Csa1G014380 Csa1G524750 Csa2G000370 Csa3G128890 Csa3G133280 Csa3G134880 Csa3G151460 Csa3G836490 Csa3G854240 Csa3G889110 Csa4G652050 Csa5G135340 Csa5G160160 Csa5G172850 Csa6G007980 Csa6G080390 Csa6G136020 Csa6G497310 Csa7G044200 Csa7G447100
GO:0031225	anchored component of membrane	cellular_component	0.002655	Csa1G575070 Csa2G382700 Csa5G160220 Csa6G396650 Csa6G500670
GO:0044436	thylakoid part	cellular_component	0.0123	Csa2G020910 Csa3G134880 Csa3G807340 Csa3G836450 Csa4G011040 Csa5G505230 Csa6G401450 Csa7G046130 Csa7G075020
GO:0009579	thylakoid	cellular_component	0.024465	Csa1G651650 Csa2G020910 Csa3G134880 Csa3G151460 Csa3G807340 Csa3G836450 Csa3G837570 Csa3G915110 Csa4G011040 Csa5G505230 Csa6G011070 Csa6G401450 Csa6G497310 Csa7G046130 Csa7G075020
GO:0005576	extracellular region	cellular_component	0.024465	Csa3G750920 Csa4G056670 Csa4G598000 Csa5G160160 Csa5G160220 Csa5G179760 Csa6G136020 Csa6G423390 Csa6G423400 Csa6G497310 Csa7G044980 Csa7G447990
GO:0000313	organellar ribosome	cellular_component	0.024465	Csa3G837570 Csa3G854240
GO:0006778	porphyrin-containing compound metabolic process	biological_process	0.02546	Csa2G372750 Csa3G151460 Csa4G056670 Csa6G007980 Csa6G401450 Csa6G434320 Csa6G518380
GO:0006779	porphyrin-containing compound biosynthetic process	biological_process	0.02546	Csa2G372750 Csa3G151460 Csa4G056670 Csa6G401450 Csa6G434320 Csa6G518380
GO:0015740	C4-dicarboxylate transport	biological_process	0.02546	Csa3G894470 Csa3G894480 Csa6G409940
GO:0033013	tetrapyrrole metabolic process	biological_process	0.02546	Csa2G372750 Csa3G151460 Csa4G056670 Csa6G007980 Csa6G401450 Csa6G434320 Csa6G518380
GO:0033014	tetrapyrrole biosynthetic process	biological_process	0.02546	Csa2G372750 Csa3G151460 Csa4G056670 Csa6G401450 Csa6G434320 Csa6G518380
GO:0051188	cofactor biosynthetic process	biological_process	0.027075	Csa2G372750 Csa3G151460 Csa3G354540 Csa3G363190 Csa4G001520 Csa4G056670 Csa6G401450 Csa6G434320 Csa6G518380
GO:0051186	cofactor metabolic process	biological_process	0.027075	Csa1G554560 Csa2G372750 Csa3G151460 Csa3G354540 Csa3G363190 Csa4G001520 Csa4G056670 Csa5G199280 Csa6G007980 Csa6G401450 Csa6G434320 Csa6G518380
GO:0045017	glycerolipid biosynthetic process	biological_process	0.027075	Csa3G846020 Csa5G151520 Csa6G008850
GO:0046474	glycerophospholipid biosynthetic process	biological_process	0.027075	Csa3G846020 Csa5G151520 Csa6G008850
GO:0006835	dicarboxylic acid transport	biological_process	0.027075	Csa3G894470 Csa3G894480 Csa6G409940
GO:0009668	plastid membrane organization	biological_process	0.027075	Csa6G401450 Csa7G046130 Csa7G394660
GO:0044710	single-organism metabolic process	biological_process	0.027075	Csa1G008520 Csa1G039330 Csa1G145970 Csa1G181360 Csa1G524750 Csa1G537470 Csa1G537480 Csa1G554560 Csa1G600160 Csa1G605670 Csa1G651650 Csa1G696520 Csa1G701390 Csa2G000360 Csa2G000370 Csa2G013290 Csa2G083740 Csa2G155100 Csa2G171940 Csa2G335550 Csa2G357300 Csa2G370510 Csa2G372750 Csa2G373590 Csa2G380000 Csa2G381870 Csa3G036480 Csa3G104920 Csa3G118180 Csa3G133910 Csa3G149310 Csa3G151460 Csa3G153200 Csa…
GO:0016709	oxidoreductase activity, acting on paired donors, with incorporation or reduction of molecular oxygen, NAD(P)H as one donor, and incorporation of one atom of oxygen	molecular_function	0.0279	Csa1G524750 Csa3G133910 Csa3G619930 Csa4G007710 Csa4G638410 Csa6G501360
GO:0035250	UDP-galactosyltransferase activity	molecular_function	0.0279	Csa5G146900 Csa5G604080 Csa5G605180
GO:0016832	aldehyde-lyase activity	molecular_function	0.0279	Csa3G750920 Csa3G848300 Csa7G451340
GO:0003824	catalytic activity	molecular_function	0.0279	Csa1G001490 Csa1G008520 Csa1G011480 Csa1G039330 Csa1G042220 Csa1G044880 Csa1G044900 Csa1G046270 Csa1G062920 Csa1G065390 Csa1G145970 Csa1G181360 Csa1G250150 Csa1G420860 Csa1G423240 Csa1G522000 Csa1G523620 Csa1G524750 Csa1G533520 Csa1G537470 Csa1G537480 Csa1G554560 Csa1G555080 Csa1G570240 Csa1G575010 Csa1G575070 Csa1G596450 Csa1G600160 Csa1G600170 Csa1G605670 Csa1G613620 Csa1G630300 Csa1G651650 Csa…
GO:0016491	oxidoreductase activity	molecular_function	0.0279	Csa1G044880 Csa1G524750 Csa1G537470 Csa1G537480 Csa1G600160 Csa1G600170 Csa1G651650 Csa2G000360 Csa2G083740 Csa2G155100 Csa2G372750 Csa3G133910 Csa3G149310 Csa3G151460 Csa3G236570 Csa3G598890 Csa3G619930 Csa3G710760 Csa3G848300 Csa3G903550 Csa3G915110 Csa4G007710 Csa4G015810 Csa4G056660 Csa4G056670 Csa4G103350 Csa4G416480 Csa4G572330 Csa4G638410 Csa5G146280 Csa5G152170 Csa5G154770 Csa5G160220 Csa…
GO:0016798	hydrolase activity, acting on glycosyl bonds	molecular_function	0.0279	Csa1G522000 Csa1G575070 Csa1G630300 Csa1G662770 Csa2G073000 Csa2G264620 Csa2G334510 Csa3G121720 Csa3G165090 Csa4G031070 Csa4G290750 Csa5G146320 Csa5G174590 Csa5G423880 Csa5G601470 Csa6G421570 Csa6G423390 Csa6G423400 Csa6G497270 Csa7G044980 Csa7G450770
GO:0016705	oxidoreductase activity, acting on paired donors, with incorporation or reduction of molecular oxygen	molecular_function	0.0279	Csa1G524750 Csa3G133910 Csa3G619930 Csa4G007710 Csa4G056660 Csa4G638410 Csa5G172270 Csa5G173470 Csa5G576670 Csa6G088160 Csa6G476070 Csa6G501360 Csa7G074930
GO:0051536	iron-sulfur cluster binding	molecular_function	0.0279	Csa1G600160 Csa1G600170 Csa3G146700 Csa3G902950 Csa5G171700 Csa5G580660
GO:0004497	monooxygenase activity	molecular_function	0.0279	Csa1G524750 Csa1G600160 Csa3G133910 Csa3G619930 Csa4G007710 Csa4G638410 Csa5G173470 Csa6G088160 Csa6G501360
GO:0008175	tRNA methyltransferase activity	molecular_function	0.0279	Csa1G555080 Csa3G126850
GO:0016627	oxidoreductase activity, acting on the CH-CH group of donors	molecular_function	0.0291375	Csa2G155100 Csa3G149310 Csa3G151460 Csa3G915110 Csa4G056670 Csa4G572330 Csa5G154770 Csa5G576760 Csa6G007980 Csa6G091970 Csa6G409380 Csa7G048110
GO:0005372	water transmembrane transporter activity	molecular_function	0.0291375	Csa5G199280 Csa6G140850 Csa7G447100
GO:0016628	oxidoreductase activity, acting on the CH-CH group of donors, NAD or NADP as acceptor	molecular_function	0.0291375	Csa2G155100 Csa3G149310 Csa3G151460 Csa3G915110 Csa4G572330 Csa5G154770 Csa5G576760 Csa6G091970 Csa6G409380 Csa7G048110
GO:0016411	acylglycerol O-acyltransferase activity	molecular_function	0.0291375	Csa2G000370 Csa7G073550
GO:0008378	galactosyltransferase activity	molecular_function	0.0291375	Csa5G146900 Csa5G604080 Csa5G605180
GO:0015297	antiporter activity	molecular_function	0.0291375	Csa3G536670 Csa3G665600 Csa3G760520
GO:0031976	plastid thylakoid	cellular_component	0.0321975	Csa1G651650 Csa2G020910 Csa3G134880 Csa3G151460 Csa3G807340 Csa3G836450 Csa3G837570 Csa3G915110 Csa4G011040 Csa6G011070 Csa6G401450 Csa6G497310
GO:0031967	organelle envelope	cellular_component	0.0321975	Csa1G014380 Csa1G524750 Csa2G000370 Csa3G128890 Csa3G133280 Csa3G134880 Csa3G151460 Csa3G750920 Csa3G836490 Csa3G854240 Csa3G889110 Csa4G437010 Csa4G652050 Csa5G135340 Csa5G160160 Csa5G172850 Csa6G007980 Csa6G080390 Csa6G136020 Csa6G497310 Csa7G044200 Csa7G447100
GO:0031975	envelope	cellular_component	0.0321975	Csa1G014380 Csa1G524750 Csa2G000370 Csa3G128890 Csa3G133280 Csa3G134880 Csa3G151460 Csa3G750920 Csa3G836490 Csa3G854240 Csa3G889110 Csa4G437010 Csa4G652050 Csa5G135340 Csa5G160160 Csa5G172850 Csa6G007980 Csa6G080390 Csa6G136020 Csa6G497310 Csa7G044200 Csa7G447100
GO:0031984	organelle subcompartment	cellular_component	0.0321975	Csa1G651650 Csa2G020910 Csa3G134880 Csa3G151460 Csa3G807340 Csa3G836450 Csa3G837570 Csa3G915110 Csa4G011040 Csa6G011070 Csa6G401450 Csa6G497310
GO:0031224	intrinsic component of membrane	cellular_component	0.0348035	Csa1G008520 Csa1G039330 Csa1G479650 Csa1G524750 Csa1G575070 Csa2G000370 Csa2G006170 Csa2G008030 Csa2G155100 Csa2G166690 Csa2G348900 Csa2G382700 Csa3G036480 Csa3G133280 Csa3G149310 Csa3G536670 Csa3G665600 Csa3G760520 Csa3G889110 Csa3G894470 Csa3G894480 Csa3G912950 Csa4G015810 Csa4G337340 Csa4G509540 Csa4G572330 Csa5G146900 Csa5G152170 Csa5G154770 Csa5G160220 Csa5G171130 Csa5G199280 Csa5G523050 Csa…
GO:0006641	triglyceride metabolic process	biological_process	0.0350143	Csa2G000370 Csa5G621920
GO:0008610	lipid biosynthetic process	biological_process	0.0350143	Csa1G524750 Csa2G000360 Csa2G373590 Csa3G846020 Csa5G151520 Csa5G199280 Csa5G580660 Csa6G008850 Csa7G073550
GO:0008079	translation termination factor activity	molecular_function	0.0401	Csa3G036420 Csa7G394660
GO:0031420	alkali metal ion binding	molecular_function	0.0401	Csa5G580610 Csa6G449820
GO:0016116	carotenoid metabolic process	biological_process	0.0423067	Csa2G000360 Csa2G373590
GO:0006638	neutral lipid metabolic process	biological_process	0.0465	Csa2G000370 Csa5G621920
GO:0006639	acylglycerol metabolic process	biological_process	0.0465	Csa2G000370 Csa5G621920
GO:0009657	plastid organization	biological_process	0.0465	Csa3G134880 Csa5G160160 Csa6G401450 Csa7G046130 Csa7G394660
GO:0010817	regulation of hormone levels	biological_process	0.0465	Csa1G586790 Csa2G373590 Csa3G133910 Csa5G522920
GO:0016020	membrane	cellular_component	0.04961	Csa1G004970 Csa1G008520 Csa1G039330 Csa1G097655 Csa1G479650 Csa1G524750 Csa1G575070 Csa2G000370 Csa2G000510 Csa2G003580 Csa2G006170 Csa2G008030 Csa2G155100 Csa2G166690 Csa2G179230 Csa2G238880 Csa2G302130 Csa2G335550 Csa2G348900 Csa2G381870 Csa2G382700 Csa2G416195 Csa3G006670 Csa3G036480 Csa3G126190 Csa3G133280 Csa3G134880 Csa3G149310 Csa3G183380 Csa3G238100 Csa3G536670 Csa3G665600 Csa3G710760 Csa…

## Sheet: subcluster 10
GO terms associated with DEGs of subcluster 10
GO_ID	GOTerm	Term_type	Corrected_pValue	Gene_list
GO:0016301	kinase activity	molecular_function	9.88e-15	Csa1G002860 Csa1G027520 Csa1G028020 Csa1G028040 Csa1G039060 Csa1G042500 Csa1G042510 Csa1G042520 Csa1G046910 Csa1G073700 Csa1G257870 Csa1G305750 Csa1G470370 Csa1G537400 Csa1G575110 Csa1G589720 Csa1G597020 Csa1G701210 Csa2G000130 Csa2G000340 Csa2G002550 Csa2G009490 Csa2G034780 Csa2G057590 Csa2G070880 Csa2G138740 Csa2G162150 Csa2G174110 Csa2G246540 Csa2G249910 Csa2G249920 Csa2G270770 Csa2G286510 Csa…
GO:0004672	protein kinase activity	molecular_function	3.12e-12	Csa1G002860 Csa1G027520 Csa1G028040 Csa1G042520 Csa1G046910 Csa1G073700 Csa1G257870 Csa1G305750 Csa1G537400 Csa1G589720 Csa1G597020 Csa2G000130 Csa2G000340 Csa2G002550 Csa2G009490 Csa2G057590 Csa2G070880 Csa2G162150 Csa2G174110 Csa2G249910 Csa2G249920 Csa2G348970 Csa3G001760 Csa3G002480 Csa3G002910 Csa3G017090 Csa3G062560 Csa3G077600 Csa3G119370 Csa3G121770 Csa3G174580 Csa3G374210 Csa3G651720 Csa…
GO:0016772	transferase activity, transferring phosphorus-containing groups	molecular_function	7.15e-12	Csa1G002060 Csa1G002860 Csa1G027520 Csa1G028020 Csa1G028040 Csa1G039060 Csa1G042500 Csa1G042510 Csa1G042520 Csa1G046910 Csa1G071270 Csa1G073700 Csa1G257870 Csa1G305750 Csa1G470370 Csa1G470440 Csa1G537400 Csa1G575110 Csa1G589720 Csa1G597020 Csa1G701210 Csa2G000130 Csa2G000340 Csa2G002550 Csa2G009490 Csa2G034780 Csa2G057590 Csa2G070880 Csa2G138740 Csa2G162150 Csa2G174110 Csa2G246540 Csa2G249910 Csa…
GO:0016773	phosphotransferase activity, alcohol group as acceptor	molecular_function	7.15e-12	Csa1G002860 Csa1G027520 Csa1G028040 Csa1G042520 Csa1G046910 Csa1G073700 Csa1G257870 Csa1G305750 Csa1G537400 Csa1G575110 Csa1G589720 Csa1G597020 Csa1G701210 Csa2G000130 Csa2G000340 Csa2G002550 Csa2G009490 Csa2G057590 Csa2G070880 Csa2G162150 Csa2G174110 Csa2G249910 Csa2G249920 Csa2G348970 Csa3G001760 Csa3G002480 Csa3G002910 Csa3G017090 Csa3G062560 Csa3G077600 Csa3G119370 Csa3G121770 Csa3G174580 Csa…
GO:0016740	transferase activity	molecular_function	4.056e-08	Csa1G002060 Csa1G002860 Csa1G005560 Csa1G015690 Csa1G027520 Csa1G028020 Csa1G028040 Csa1G039060 Csa1G042430 Csa1G042500 Csa1G042510 Csa1G042520 Csa1G046910 Csa1G064740 Csa1G071270 Csa1G073700 Csa1G109370 Csa1G181330 Csa1G257870 Csa1G294100 Csa1G305750 Csa1G470270 Csa1G470370 Csa1G470440 Csa1G537400 Csa1G575110 Csa1G589720 Csa1G597020 Csa1G701210 Csa2G000130 Csa2G000340 Csa2G002550 Csa2G009490 Csa…
GO:0006468	protein phosphorylation	biological_process	1.21e-06	Csa1G597020 Csa2G002550 Csa2G070880 Csa2G162150 Csa3G001760 Csa3G002480 Csa3G062560 Csa3G174580 Csa3G659030 Csa3G848870 Csa3G854180 Csa3G875440 Csa3G875950 Csa3G878180 Csa3G893950 Csa4G016420 Csa4G106870 Csa4G296090 Csa4G332110 Csa4G372075 Csa5G517160 Csa5G606410 Csa5G642150 Csa6G042390 Csa6G092530 Csa6G095330 Csa6G212860 Csa6G356490 Csa6G406010 Csa6G490990 Csa6G520410 Csa7G026240 Csa7G051390 Csa…
GO:0016310	phosphorylation	biological_process	2.09e-06	Csa1G575110 Csa1G597020 Csa1G701210 Csa2G002550 Csa2G034780 Csa2G070880 Csa2G162150 Csa2G286510 Csa3G001760 Csa3G002480 Csa3G062560 Csa3G174580 Csa3G659030 Csa3G848870 Csa3G854180 Csa3G875440 Csa3G875950 Csa3G878180 Csa3G893950 Csa4G016420 Csa4G106870 Csa4G296090 Csa4G332110 Csa4G372075 Csa5G517160 Csa5G606410 Csa5G642150 Csa6G042390 Csa6G088150 Csa6G092530 Csa6G095330 Csa6G212860 Csa6G356490 Csa…
GO:0016020	membrane	cellular_component	9.666e-06	Csa1G002860 Csa1G003490 Csa1G015700 Csa1G015710 Csa1G024900 Csa1G024910 Csa1G027520 Csa1G028040 Csa1G042070 Csa1G050470 Csa1G085890 Csa1G256720 Csa1G257870 Csa1G264580 Csa1G303700 Csa1G374520 Csa1G378520 Csa1G423340 Csa1G470270 Csa1G525270 Csa1G538780 Csa1G575110 Csa1G660150 Csa1G699610 Csa2G021690 Csa2G035520 Csa2G070320 Csa2G070880 Csa2G074190 Csa2G129170 Csa2G130670 Csa2G151040 Csa2G162150 Csa…
GO:0009832	plant-type cell wall biogenesis	biological_process	5.28e-05	Csa1G015700 Csa2G070320 Csa3G732490 Csa4G308480 Csa4G358640 Csa6G088080 Csa6G483470 Csa6G522660
GO:0042546	cell wall biogenesis	biological_process	5.28e-05	Csa1G015700 Csa2G070320 Csa3G732490 Csa3G893450 Csa4G308480 Csa4G358640 Csa6G088080 Csa6G483470 Csa6G522660 Csa6G526280
GO:0071554	cell wall organization or biogenesis	biological_process	5.28e-05	Csa1G015700 Csa1G044930 Csa2G070320 Csa2G100530 Csa2G346000 Csa2G360840 Csa2G406720 Csa3G081360 Csa3G166220 Csa3G732490 Csa3G893450 Csa4G308480 Csa4G310710 Csa4G358640 Csa5G182120 Csa5G517210 Csa6G088080 Csa6G483470 Csa6G509030 Csa6G522660 Csa6G526280 Csa7G027790
GO:0031224	intrinsic component of membrane	cellular_component	0.0001253	Csa1G002860 Csa1G015700 Csa1G015710 Csa1G024900 Csa1G027520 Csa1G042070 Csa1G256720 Csa1G264580 Csa1G303700 Csa1G374520 Csa1G378520 Csa1G423340 Csa1G470270 Csa1G525270 Csa1G538780 Csa1G699610 Csa2G021690 Csa2G070320 Csa2G070880 Csa2G074190 Csa2G129170 Csa2G130670 Csa2G381690 Csa2G406720 Csa2G418920 Csa3G078260 Csa3G126160 Csa3G127180 Csa3G146340 Csa3G154300 Csa3G180310 Csa3G182780 Csa3G611330 Csa…
GO:0019748	secondary metabolic process	biological_process	0.000183333	Csa1G085370 Csa1G612330 Csa2G021690 Csa2G047830 Csa3G636980 Csa3G732490 Csa4G007670 Csa4G008260 Csa4G008760 Csa4G046770 Csa4G308480 Csa5G154200 Csa5G613500 Csa6G147460 Csa6G445190 Csa6G445750
GO:0044036	cell wall macromolecule metabolic process	biological_process	0.00033	Csa1G044930 Csa2G070320 Csa2G360840 Csa2G406720 Csa3G081360 Csa3G166220 Csa6G483470 Csa6G509030 Csa7G027790
GO:0004674	protein serine/threonine kinase activity	molecular_function	0.000450667	Csa1G002860 Csa1G537400 Csa2G009490 Csa2G162150 Csa2G249910 Csa2G249920 Csa3G062560 Csa3G077600 Csa3G659030 Csa3G782840 Csa3G854190 Csa4G045070 Csa5G612910 Csa5G612930 Csa5G642150 Csa6G212890 Csa6G356490 Csa6G376270 Csa6G423420 Csa7G026240 Csa7G051390 Csa7G237890 Csa7G420160
GO:0071669	plant-type cell wall organization or biogenesis	biological_process	0.00059125	Csa1G015700 Csa2G070320 Csa3G732490 Csa4G308480 Csa4G310710 Csa4G358640 Csa6G088080 Csa6G483470 Csa6G522660
GO:0004713	protein tyrosine kinase activity	molecular_function	0.000638857	Csa1G597020 Csa3G001760 Csa3G854180 Csa3G875440 Csa4G106870 Csa4G296090 Csa4G372075 Csa5G606410 Csa6G092530 Csa6G406010 Csa6G520410 Csa7G449430
GO:0006464	cellular protein modification process	biological_process	0.000818889	Csa1G002860 Csa1G027520 Csa1G073700 Csa1G294100 Csa1G305750 Csa1G537400 Csa1G574880 Csa1G589720 Csa1G597020 Csa2G000130 Csa2G000340 Csa2G002550 Csa2G009380 Csa2G009490 Csa2G070880 Csa2G162150 Csa2G174110 Csa2G249910 Csa2G249920 Csa2G348970 Csa2G351020 Csa3G001760 Csa3G002480 Csa3G002910 Csa3G017090 Csa3G062560 Csa3G077600 Csa3G121770 Csa3G174580 Csa3G374210 Csa3G651720 Csa3G659030 Csa3G727910 Csa…
GO:0036211	protein modification process	biological_process	0.001034	Csa1G002860 Csa1G027520 Csa1G073700 Csa1G294100 Csa1G305750 Csa1G537400 Csa1G574880 Csa1G589720 Csa1G597020 Csa2G000130 Csa2G000340 Csa2G002550 Csa2G009380 Csa2G009490 Csa2G070880 Csa2G162150 Csa2G174110 Csa2G249910 Csa2G249920 Csa2G348970 Csa2G351020 Csa3G001760 Csa3G002480 Csa3G002910 Csa3G017090 Csa3G062560 Csa3G077600 Csa3G121770 Csa3G174580 Csa3G374210 Csa3G651720 Csa3G659030 Csa3G727910 Csa…
GO:0044425	membrane part	cellular_component	0.00119333	Csa1G002860 Csa1G015700 Csa1G015710 Csa1G024900 Csa1G027520 Csa1G042070 Csa1G256720 Csa1G264580 Csa1G303700 Csa1G374520 Csa1G378520 Csa1G423340 Csa1G470270 Csa1G525270 Csa1G538780 Csa1G699610 Csa2G021690 Csa2G035520 Csa2G070320 Csa2G070880 Csa2G074190 Csa2G129170 Csa2G130670 Csa2G249910 Csa2G249920 Csa2G302250 Csa2G381690 Csa2G406720 Csa2G418920 Csa3G078260 Csa3G126160 Csa3G127180 Csa3G146340 Csa…
GO:0010383	cell wall polysaccharide metabolic process	biological_process	0.00165	Csa1G044930 Csa2G360840 Csa2G406720 Csa3G081360 Csa6G483470 Csa7G027790
GO:0010410	hemicellulose metabolic process	biological_process	0.00165	Csa1G044930 Csa2G360840 Csa2G406720 Csa3G081360 Csa6G483470 Csa7G027790
GO:0042221	response to chemical	biological_process	0.00169231	Csa1G024900 Csa1G181330 Csa1G294100 Csa1G426980 Csa1G574880 Csa2G000030 Csa2G009380 Csa2G010420 Csa2G010920 Csa2G011420 Csa2G021690 Csa2G047830 Csa2G074190 Csa2G151040 Csa2G170820 Csa2G247040 Csa2G361740 Csa2G362500 Csa2G412500 Csa2G423700 Csa3G016940 Csa3G036540 Csa3G144230 Csa3G149320 Csa3G180310 Csa3G730910 Csa3G845490 Csa3G872160 Csa4G003610 Csa4G007670 Csa4G012460 Csa4G013040 Csa4G036590 Csa…
GO:0009699	phenylpropanoid biosynthetic process	biological_process	0.00196429	Csa1G085370 Csa3G636980 Csa3G732490 Csa4G007670 Csa4G008260 Csa4G008760 Csa4G308480 Csa6G147460 Csa6G445750
GO:0009698	phenylpropanoid metabolic process	biological_process	0.00205333	Csa1G085370 Csa3G636980 Csa3G732490 Csa4G007670 Csa4G008260 Csa4G008760 Csa4G046770 Csa4G308480 Csa6G147460 Csa6G445190 Csa6G445750
GO:0009808	lignin metabolic process	biological_process	0.00254737	Csa1G085370 Csa3G732490 Csa4G046770 Csa4G308480 Csa6G445190 Csa6G445750
GO:0009755	hormone-mediated signaling pathway	biological_process	0.00254737	Csa1G574880 Csa2G000030 Csa2G010920 Csa2G011420 Csa2G074190 Csa2G412500 Csa3G016940 Csa4G106870 Csa5G077780 Csa5G569350 Csa5G606410 Csa6G141390 Csa6G405890 Csa6G445210 Csa6G526320 Csa7G026240 Csa7G378530
GO:0032870	cellular response to hormone stimulus	biological_process	0.00254737	Csa1G574880 Csa2G000030 Csa2G010920 Csa2G011420 Csa2G074190 Csa2G412500 Csa3G016940 Csa4G106870 Csa5G077780 Csa5G569350 Csa5G606410 Csa6G141390 Csa6G405890 Csa6G445210 Csa6G526320 Csa7G026240 Csa7G378530
GO:0071495	cellular response to endogenous stimulus	biological_process	0.00254737	Csa1G574880 Csa2G000030 Csa2G010920 Csa2G011420 Csa2G074190 Csa2G412500 Csa3G016940 Csa4G106870 Csa5G077780 Csa5G569350 Csa5G606410 Csa6G141390 Csa6G405890 Csa6G445210 Csa6G526320 Csa7G026240 Csa7G378530
GO:0009987	cellular process	biological_process	0.00324762	Csa1G002060 Csa1G002860 Csa1G003490 Csa1G005560 Csa1G015690 Csa1G015700 Csa1G015710 Csa1G024210 Csa1G024900 Csa1G024910 Csa1G025960 Csa1G027520 Csa1G028040 Csa1G039060 Csa1G043160 Csa1G044930 Csa1G045690 Csa1G046910 Csa1G050380 Csa1G050430 Csa1G073700 Csa1G075560 Csa1G085370 Csa1G152500 Csa1G180750 Csa1G207820 Csa1G257870 Csa1G264580 Csa1G294100 Csa1G303700 Csa1G305750 Csa1G374520 Csa1G378520 Csa…
GO:0044550	secondary metabolite biosynthetic process	biological_process	0.00324762	Csa1G085370 Csa3G636980 Csa3G732490 Csa4G007670 Csa4G008260 Csa4G008760 Csa4G308480 Csa6G147460 Csa6G445750
GO:0045491	xylan metabolic process	biological_process	0.0037	Csa2G360840 Csa2G406720 Csa3G081360 Csa6G483470 Csa7G027790
GO:0016682	oxidoreductase activity, acting on diphenols and related substances as donors, oxygen as acceptor	molecular_function	0.004875	Csa1G085370 Csa1G699610 Csa3G732490 Csa4G046770 Csa4G308480 Csa6G445190 Csa7G374570
GO:0016679	oxidoreductase activity, acting on diphenols and related substances as donors	molecular_function	0.00538909	Csa1G085370 Csa1G699610 Csa3G732490 Csa4G046770 Csa4G308480 Csa6G445190 Csa7G374570
GO:0015079	potassium ion transmembrane transporter activity	molecular_function	0.00538909	Csa1G303700 Csa3G607120 Csa3G835850 Csa5G585390 Csa6G146420
GO:0016759	cellulose synthase activity	molecular_function	0.00538909	Csa1G470270 Csa2G070320 Csa6G014800 Csa6G088080 Csa6G150530 Csa7G127380
GO:0003824	catalytic activity	molecular_function	0.00580667	Csa1G002060 Csa1G002860 Csa1G005560 Csa1G009900 Csa1G011570 Csa1G015690 Csa1G025790 Csa1G027520 Csa1G028020 Csa1G028040 Csa1G033120 Csa1G038950 Csa1G039060 Csa1G039830 Csa1G042070 Csa1G042430 Csa1G042500 Csa1G042510 Csa1G042520 Csa1G045490 Csa1G046910 Csa1G050280 Csa1G050380 Csa1G050430 Csa1G064740 Csa1G071270 Csa1G073700 Csa1G085370 Csa1G109330 Csa1G109370 Csa1G181330 Csa1G257870 Csa1G294100 Csa…
GO:0071310	cellular response to organic substance	biological_process	0.00583478	Csa1G574880 Csa2G000030 Csa2G010920 Csa2G011420 Csa2G074190 Csa2G412500 Csa3G016940 Csa4G106870 Csa5G077780 Csa5G569350 Csa5G606410 Csa5G606440 Csa6G141390 Csa6G405890 Csa6G445210 Csa6G526320 Csa7G026240 Csa7G378530
GO:0051239	regulation of multicellular organismal process	biological_process	0.00594	Csa3G168930 Csa3G651720 Csa4G003660 Csa4G106870 Csa5G129280 Csa5G569350 Csa5G635950
GO:0009725	response to hormone	biological_process	0.00594	Csa1G294100 Csa1G574880 Csa2G000030 Csa2G010920 Csa2G011420 Csa2G074190 Csa2G170820 Csa2G412500 Csa3G016940 Csa3G730910 Csa3G845490 Csa3G872160 Csa4G052740 Csa4G106870 Csa5G077780 Csa5G569350 Csa5G606410 Csa5G635950 Csa6G106780 Csa6G141390 Csa6G367150 Csa6G405890 Csa6G445210 Csa6G526320 Csa7G026240 Csa7G378530
GO:0009719	response to endogenous stimulus	biological_process	0.00621923	Csa1G294100 Csa1G426980 Csa1G574880 Csa2G000030 Csa2G010920 Csa2G011420 Csa2G074190 Csa2G170820 Csa2G412500 Csa3G016940 Csa3G730910 Csa3G845490 Csa3G872160 Csa4G052740 Csa4G106870 Csa5G077780 Csa5G569350 Csa5G606410 Csa5G613500 Csa5G635950 Csa6G106780 Csa6G141390 Csa6G367150 Csa6G405890 Csa6G445210 Csa6G526320 Csa7G026240 Csa7G378530
GO:0010033	response to organic substance	biological_process	0.00647778	Csa1G294100 Csa1G426980 Csa1G574880 Csa2G000030 Csa2G010920 Csa2G011420 Csa2G021690 Csa2G047830 Csa2G074190 Csa2G170820 Csa2G412500 Csa3G016940 Csa3G730910 Csa3G845490 Csa3G872160 Csa4G003610 Csa4G052740 Csa4G106870 Csa4G470690 Csa5G077780 Csa5G569350 Csa5G606410 Csa5G606440 Csa5G613500 Csa5G635950 Csa6G106780 Csa6G141390 Csa6G367150 Csa6G405890 Csa6G445210 Csa6G526320 Csa7G026240 Csa7G378530
GO:0043412	macromolecule modification	biological_process	0.00789643	Csa1G002860 Csa1G027520 Csa1G073700 Csa1G294100 Csa1G305750 Csa1G537400 Csa1G574880 Csa1G589720 Csa1G597020 Csa2G000130 Csa2G000340 Csa2G002550 Csa2G009380 Csa2G009490 Csa2G070880 Csa2G162150 Csa2G174110 Csa2G249910 Csa2G249920 Csa2G348970 Csa2G351020 Csa3G001760 Csa3G002480 Csa3G002910 Csa3G017090 Csa3G062560 Csa3G077600 Csa3G121770 Csa3G174580 Csa3G374210 Csa3G651720 Csa3G659030 Csa3G727910 Csa…
GO:0030243	cellulose metabolic process	biological_process	0.00804138	Csa1G015690 Csa1G470270 Csa2G070320 Csa4G310710 Csa6G014800 Csa6G088080 Csa7G127380
GO:0050793	regulation of developmental process	biological_process	0.00854333	Csa3G168930 Csa3G651720 Csa4G106870 Csa5G129280 Csa5G569350 Csa5G606440 Csa5G635950 Csa5G647470
GO:2000026	regulation of multicellular organismal development	biological_process	0.0096871	Csa3G168930 Csa3G651720 Csa4G106870 Csa5G129280 Csa5G569350 Csa5G635950
GO:0050789	regulation of biological process	biological_process	0.0102094	Csa1G039060 Csa1G207820 Csa1G426980 Csa1G531180 Csa1G574880 Csa2G000030 Csa2G010920 Csa2G011420 Csa2G070880 Csa2G074190 Csa2G162150 Csa2G170820 Csa2G379270 Csa2G403720 Csa2G408970 Csa2G412500 Csa2G418920 Csa3G016940 Csa3G062560 Csa3G143580 Csa3G168930 Csa3G611330 Csa3G645980 Csa3G651720 Csa3G659030 Csa3G730910 Csa3G734360 Csa3G840450 Csa3G848850 Csa4G003660 Csa4G045070 Csa4G052740 Csa4G106870 Csa…
GO:0006796	phosphate-containing compound metabolic process	biological_process	0.0112514	Csa1G002060 Csa1G002860 Csa1G005560 Csa1G027520 Csa1G028040 Csa1G039060 Csa1G046910 Csa1G050380 Csa1G050430 Csa1G257870 Csa1G305750 Csa1G537400 Csa1G575110 Csa1G589720 Csa1G597020 Csa1G701210 Csa2G000340 Csa2G002550 Csa2G009490 Csa2G011530 Csa2G034780 Csa2G035520 Csa2G070880 Csa2G074190 Csa2G162150 Csa2G174110 Csa2G286510 Csa2G347140 Csa2G427340 Csa2G439240 Csa3G001760 Csa3G002480 Csa3G002910 Csa…
GO:0070887	cellular response to chemical stimulus	biological_process	0.0112514	Csa1G574880 Csa2G000030 Csa2G010920 Csa2G011420 Csa2G074190 Csa2G412500 Csa3G016940 Csa4G106870 Csa5G077780 Csa5G569350 Csa5G606410 Csa5G606440 Csa6G141390 Csa6G405890 Csa6G445210 Csa6G526320 Csa7G026240 Csa7G378530
GO:0006793	phosphorus metabolic process	biological_process	0.0112514	Csa1G002060 Csa1G002860 Csa1G005560 Csa1G027520 Csa1G028040 Csa1G039060 Csa1G046910 Csa1G050380 Csa1G050430 Csa1G257870 Csa1G305750 Csa1G537400 Csa1G575110 Csa1G589720 Csa1G597020 Csa1G701210 Csa2G000340 Csa2G002550 Csa2G009490 Csa2G011530 Csa2G034780 Csa2G035520 Csa2G070880 Csa2G074190 Csa2G162150 Csa2G174110 Csa2G286510 Csa2G347140 Csa2G427340 Csa2G439240 Csa3G001760 Csa3G002480 Csa3G002910 Csa…
GO:0050896	response to stimulus	biological_process	0.0130472	Csa1G002860 Csa1G024210 Csa1G024900 Csa1G039060 Csa1G075560 Csa1G085890 Csa1G181330 Csa1G294100 Csa1G338920 Csa1G426980 Csa1G531180 Csa1G574880 Csa1G595890 Csa1G612330 Csa2G000030 Csa2G009380 Csa2G010420 Csa2G010920 Csa2G011420 Csa2G011530 Csa2G021690 Csa2G047830 Csa2G070880 Csa2G074190 Csa2G151040 Csa2G162150 Csa2G170820 Csa2G247040 Csa2G351800 Csa2G360780 Csa2G360840 Csa2G361740 Csa2G362500 Csa…
GO:0032147	activation of protein kinase activity	biological_process	0.015015	Csa3G062560 Csa3G659030 Csa5G642150 Csa6G356490 Csa7G051390 Csa7G420160
GO:0033674	positive regulation of kinase activity	biological_process	0.015015	Csa3G062560 Csa3G659030 Csa5G642150 Csa6G356490 Csa7G051390 Csa7G420160
GO:0045860	positive regulation of protein kinase activity	biological_process	0.015015	Csa3G062560 Csa3G659030 Csa5G642150 Csa6G356490 Csa7G051390 Csa7G420160
GO:0051347	positive regulation of transferase activity	biological_process	0.015015	Csa3G062560 Csa3G659030 Csa5G642150 Csa6G356490 Csa7G051390 Csa7G420160
GO:0051273	beta-glucan metabolic process	biological_process	0.0170366	Csa1G015690 Csa1G470270 Csa2G070320 Csa2G302250 Csa4G310710 Csa6G014800 Csa6G088080 Csa7G127380
GO:0009404	toxin metabolic process	biological_process	0.0173381	Csa2G021690 Csa2G047830 Csa5G154200 Csa5G613500
GO:0006811	ion transport	biological_process	0.0174209	Csa1G042070 Csa1G303700 Csa1G374520 Csa1G378520 Csa1G423340 Csa1G525270 Csa1G538780 Csa2G021690 Csa2G351690 Csa2G418920 Csa2G423700 Csa3G036560 Csa3G146340 Csa3G607120 Csa3G607130 Csa3G636430 Csa3G730930 Csa3G822500 Csa3G835850 Csa4G470690 Csa4G496240 Csa5G197090 Csa5G585390 Csa5G622530 Csa6G006790 Csa6G106780 Csa6G146420 Csa6G288220 Csa6G486860 Csa6G504410 Csa7G025200 Csa7G026240 Csa7G044210 Csa…
GO:0065007	biological regulation	biological_process	0.017886	Csa1G009900 Csa1G039060 Csa1G152500 Csa1G207820 Csa1G264580 Csa1G426980 Csa1G531180 Csa1G574880 Csa2G000030 Csa2G010920 Csa2G011420 Csa2G021690 Csa2G070880 Csa2G074190 Csa2G162150 Csa2G170820 Csa2G345970 Csa2G351650 Csa2G362500 Csa2G379270 Csa2G403720 Csa2G408970 Csa2G412500 Csa2G418920 Csa2G423700 Csa3G016940 Csa3G062560 Csa3G143580 Csa3G168930 Csa3G176260 Csa3G611330 Csa3G645980 Csa3G651720 Csa…
GO:0005975	carbohydrate metabolic process	biological_process	0.017886	Csa1G005560 Csa1G015690 Csa1G044930 Csa1G109370 Csa1G181330 Csa1G470270 Csa2G000880 Csa2G070320 Csa2G302250 Csa2G360840 Csa2G406720 Csa3G081360 Csa3G154300 Csa3G611330 Csa3G845490 Csa4G001800 Csa4G002510 Csa4G002520 Csa4G007670 Csa4G310710 Csa5G512920 Csa5G598080 Csa5G602180 Csa5G642720 Csa6G014800 Csa6G088080 Csa6G169340 Csa6G483470 Csa6G526280 Csa7G027790 Csa7G043630 Csa7G049190 Csa7G127380 Csa…
GO:0001934	positive regulation of protein phosphorylation	biological_process	0.017886	Csa3G062560 Csa3G659030 Csa5G642150 Csa6G356490 Csa7G051390 Csa7G420160
GO:0010562	positive regulation of phosphorus metabolic process	biological_process	0.017886	Csa3G062560 Csa3G659030 Csa5G642150 Csa6G356490 Csa7G051390 Csa7G420160
GO:0042327	positive regulation of phosphorylation	biological_process	0.017886	Csa3G062560 Csa3G659030 Csa5G642150 Csa6G356490 Csa7G051390 Csa7G420160
GO:0043085	positive regulation of catalytic activity	biological_process	0.017886	Csa3G062560 Csa3G659030 Csa5G642150 Csa6G356490 Csa7G051390 Csa7G420160
GO:0045937	positive regulation of phosphate metabolic process	biological_process	0.017886	Csa3G062560 Csa3G659030 Csa5G642150 Csa6G356490 Csa7G051390 Csa7G420160
GO:0022857	transmembrane transporter activity	molecular_function	0.01812	Csa1G003490 Csa1G024900 Csa1G024910 Csa1G042070 Csa1G303700 Csa1G374520 Csa1G378520 Csa1G423340 Csa1G525270 Csa1G538780 Csa2G021690 Csa2G033950 Csa2G074190 Csa2G302280 Csa2G351690 Csa2G418920 Csa3G036560 Csa3G146340 Csa3G180310 Csa3G607120 Csa3G636430 Csa3G730930 Csa3G822500 Csa3G835850 Csa4G099750 Csa4G470690 Csa5G197090 Csa5G585390 Csa6G041200 Csa6G087950 Csa6G128600 Csa6G146420 Csa6G147600 Csa…
GO:0044282	small molecule catabolic process	biological_process	0.0182686	Csa2G000880 Csa2G021690 Csa4G007670 Csa4G010950 Csa4G036590 Csa5G165210 Csa5G642720 Csa6G169340 Csa6G319770
GO:0051259	protein oligomerization	biological_process	0.0185731	Csa3G144230 Csa7G184660 Csa7G452890
GO:0044765	single-organism transport	biological_process	0.019717	Csa1G003490 Csa1G024900 Csa1G024910 Csa1G025970 Csa1G042070 Csa1G303700 Csa1G374520 Csa1G378520 Csa1G423340 Csa1G525270 Csa1G538780 Csa2G021690 Csa2G033950 Csa2G035520 Csa2G074190 Csa2G302280 Csa2G351690 Csa2G418920 Csa2G423700 Csa3G016960 Csa3G036560 Csa3G146340 Csa3G180310 Csa3G607120 Csa3G607130 Csa3G636430 Csa3G730930 Csa3G822500 Csa3G835850 Csa4G003610 Csa4G010950 Csa4G099750 Csa4G470690 Csa…
GO:0005261	cation channel activity	molecular_function	0.0204383	Csa1G303700 Csa3G607120 Csa3G835850 Csa6G146420
GO:0005267	potassium channel activity	molecular_function	0.0204383	Csa1G303700 Csa3G607120 Csa3G835850 Csa6G146420
GO:0005215	transporter activity	molecular_function	0.0204383	Csa1G003490 Csa1G024900 Csa1G024910 Csa1G042070 Csa1G303700 Csa1G374520 Csa1G378520 Csa1G423340 Csa1G525270 Csa1G538780 Csa1G575120 Csa2G021690 Csa2G033950 Csa2G074190 Csa2G302280 Csa2G351690 Csa2G418920 Csa3G036560 Csa3G146340 Csa3G180310 Csa3G607120 Csa3G636430 Csa3G730930 Csa3G822500 Csa3G835850 Csa4G099750 Csa4G470690 Csa4G664440 Csa5G197090 Csa5G585390 Csa6G041200 Csa6G087950 Csa6G128600 Csa…
GO:0015276	ligand-gated ion channel activity	molecular_function	0.0204383	Csa2G418920 Csa3G607120 Csa7G025200 Csa7G044210
GO:0022834	ligand-gated channel activity	molecular_function	0.0204383	Csa2G418920 Csa3G607120 Csa7G025200 Csa7G044210
GO:0005216	ion channel activity	molecular_function	0.0204383	Csa1G303700 Csa2G418920 Csa3G607120 Csa3G835850 Csa6G146420 Csa7G025200 Csa7G044210
GO:0015267	channel activity	molecular_function	0.0204383	Csa1G303700 Csa2G418920 Csa3G607120 Csa3G835850 Csa6G146420 Csa7G025200 Csa7G044210
GO:0022803	passive transmembrane transporter activity	molecular_function	0.0204383	Csa1G303700 Csa2G418920 Csa3G607120 Csa3G835850 Csa6G146420 Csa7G025200 Csa7G044210
GO:0022838	substrate-specific channel activity	molecular_function	0.0204383	Csa1G303700 Csa2G418920 Csa3G607120 Csa3G835850 Csa6G146420 Csa7G025200 Csa7G044210
GO:0004871	signal transducer activity	molecular_function	0.0204383	Csa2G070880 Csa2G418920 Csa3G062560 Csa3G659030 Csa4G045070 Csa5G642150 Csa6G095330 Csa6G356490 Csa7G044210 Csa7G051390 Csa7G420160 Csa7G430750
GO:0044260	cellular macromolecule metabolic process	biological_process	0.0206339	Csa1G002860 Csa1G015690 Csa1G025960 Csa1G027520 Csa1G044930 Csa1G073700 Csa1G207820 Csa1G294100 Csa1G305750 Csa1G426980 Csa1G469740 Csa1G470270 Csa1G537400 Csa1G574880 Csa1G589720 Csa1G597020 Csa2G000030 Csa2G000130 Csa2G000340 Csa2G002550 Csa2G009380 Csa2G009490 Csa2G010920 Csa2G011420 Csa2G021690 Csa2G070320 Csa2G070880 Csa2G162150 Csa2G170820 Csa2G174110 Csa2G247040 Csa2G249910 Csa2G249920 Csa…
GO:0008219	cell death	biological_process	0.0206339	Csa1G002860 Csa4G025190 Csa4G106870 Csa4G470690 Csa4G664420 Csa6G526320 Csa7G027790
GO:0007154	cell communication	biological_process	0.0206339	Csa1G024210 Csa1G039060 Csa1G531180 Csa1G574880 Csa2G000030 Csa2G009490 Csa2G010920 Csa2G011420 Csa2G070880 Csa2G074190 Csa2G162150 Csa2G403720 Csa2G412500 Csa2G418920 Csa3G016940 Csa3G062560 Csa3G132580 Csa3G144230 Csa3G611330 Csa3G659030 Csa3G848850 Csa4G045070 Csa4G106870 Csa5G021300 Csa5G077780 Csa5G569350 Csa5G606410 Csa5G642150 Csa6G095330 Csa6G141390 Csa6G188120 Csa6G212890 Csa6G356490 Csa…
GO:0016054	organic acid catabolic process	biological_process	0.0206339	Csa2G021690 Csa4G010950 Csa4G036590 Csa5G165210 Csa6G169340 Csa6G319770
GO:0031401	positive regulation of protein modification process	biological_process	0.0206339	Csa3G062560 Csa3G659030 Csa5G642150 Csa6G356490 Csa7G051390 Csa7G420160
GO:0043549	regulation of kinase activity	biological_process	0.0206339	Csa3G062560 Csa3G659030 Csa5G642150 Csa6G356490 Csa7G051390 Csa7G420160
GO:0045859	regulation of protein kinase activity	biological_process	0.0206339	Csa3G062560 Csa3G659030 Csa5G642150 Csa6G356490 Csa7G051390 Csa7G420160
GO:0046395	carboxylic acid catabolic process	biological_process	0.0206339	Csa2G021690 Csa4G010950 Csa4G036590 Csa5G165210 Csa6G169340 Csa6G319770
GO:0051338	regulation of transferase activity	biological_process	0.0206339	Csa3G062560 Csa3G659030 Csa5G642150 Csa6G356490 Csa7G051390 Csa7G420160
GO:1902578	single-organism localization	biological_process	0.0209	Csa1G003490 Csa1G024900 Csa1G024910 Csa1G025970 Csa1G042070 Csa1G303700 Csa1G374520 Csa1G378520 Csa1G423340 Csa1G525270 Csa1G538780 Csa2G021690 Csa2G033950 Csa2G035520 Csa2G074190 Csa2G302280 Csa2G351690 Csa2G418920 Csa2G423700 Csa3G016960 Csa3G036560 Csa3G146340 Csa3G180310 Csa3G607120 Csa3G607130 Csa3G636430 Csa3G730930 Csa3G822500 Csa3G835850 Csa4G003610 Csa4G010950 Csa4G099750 Csa4G470690 Csa…
GO:0032774	RNA biosynthetic process	biological_process	0.0223188	Csa1G025960 Csa1G207820 Csa1G426980 Csa1G469740 Csa2G000030 Csa2G010920 Csa2G011420 Csa2G170820 Csa2G279260 Csa2G336070 Csa2G401240 Csa2G408970 Csa2G428380 Csa3G119850 Csa3G129630 Csa3G143580 Csa3G405510 Csa3G727990 Csa3G810480 Csa3G835890 Csa4G003660 Csa4G012390 Csa4G036580 Csa4G037610 Csa4G043830 Csa4G052740 Csa4G361820 Csa5G021300 Csa5G077780 Csa5G239640 Csa5G569350 Csa5G608380 Csa6G040610 Csa…
GO:0010604	positive regulation of macromolecule metabolic process	biological_process	0.0223188	Csa3G062560 Csa3G659030 Csa5G642150 Csa6G356490 Csa7G051390 Csa7G420160
GO:0032270	positive regulation of cellular protein metabolic process	biological_process	0.0223188	Csa3G062560 Csa3G659030 Csa5G642150 Csa6G356490 Csa7G051390 Csa7G420160
GO:0051247	positive regulation of protein metabolic process	biological_process	0.0223188	Csa3G062560 Csa3G659030 Csa5G642150 Csa6G356490 Csa7G051390 Csa7G420160
GO:0009062	fatty acid catabolic process	biological_process	0.0223188	Csa2G021690 Csa4G010950 Csa5G165210 Csa6G169340 Csa6G319770
GO:0072329	monocarboxylic acid catabolic process	biological_process	0.0223188	Csa2G021690 Csa4G010950 Csa5G165210 Csa6G169340 Csa6G319770
GO:0016265	death	biological_process	0.0223614	Csa1G002860 Csa1G075560 Csa4G025190 Csa4G106870 Csa4G470690 Csa4G664420 Csa6G526320 Csa7G027790
GO:0015075	ion transmembrane transporter activity	molecular_function	0.0225056	Csa1G042070 Csa1G303700 Csa1G374520 Csa1G378520 Csa1G423340 Csa1G525270 Csa1G538780 Csa2G351690 Csa2G418920 Csa3G036560 Csa3G146340 Csa3G607120 Csa3G636430 Csa3G730930 Csa3G822500 Csa3G835850 Csa4G470690 Csa5G197090 Csa5G585390 Csa6G041200 Csa6G146420 Csa6G288220 Csa7G025200 Csa7G044210 Csa7G071470 Csa7G291140 Csa7G432240 Csa7G446670 Csa7G447850
GO:0046527	glucosyltransferase activity	molecular_function	0.0225056	Csa1G005560 Csa1G015690 Csa1G470270 Csa2G070320 Csa2G302250 Csa5G602180 Csa6G014800 Csa6G088080 Csa6G150530 Csa7G127380
GO:0005976	polysaccharide metabolic process	biological_process	0.0229778	Csa1G015690 Csa1G044930 Csa1G109370 Csa1G470270 Csa2G070320 Csa2G302250 Csa2G360840 Csa2G406720 Csa3G081360 Csa3G154300 Csa3G611330 Csa3G845490 Csa4G310710 Csa6G014800 Csa6G088080 Csa6G483470 Csa7G027790 Csa7G127380
GO:0006820	anion transport	biological_process	0.0229778	Csa1G042070 Csa1G374520 Csa1G378520 Csa1G538780 Csa2G021690 Csa3G036560 Csa3G146340 Csa3G636430 Csa4G470690 Csa5G197090 Csa5G622530 Csa6G486860 Csa7G071470 Csa7G432240 Csa7G446670
GO:0050794	regulation of cellular process	biological_process	0.0234526	Csa1G039060 Csa1G207820 Csa1G426980 Csa1G531180 Csa1G574880 Csa2G000030 Csa2G010920 Csa2G011420 Csa2G070880 Csa2G074190 Csa2G162150 Csa2G170820 Csa2G379270 Csa2G403720 Csa2G412500 Csa2G418920 Csa3G016940 Csa3G062560 Csa3G143580 Csa3G611330 Csa3G659030 Csa4G045070 Csa4G052740 Csa4G106870 Csa4G361820 Csa5G077780 Csa5G152790 Csa5G569350 Csa5G585390 Csa5G606410 Csa5G642150 Csa5G647470 Csa5G647480 Csa…
GO:0031325	positive regulation of cellular metabolic process	biological_process	0.0234526	Csa3G062560 Csa3G659030 Csa5G642150 Csa6G356490 Csa7G051390 Csa7G420160
GO:0007165	signal transduction	biological_process	0.0234526	Csa1G039060 Csa1G531180 Csa1G574880 Csa2G000030 Csa2G010920 Csa2G011420 Csa2G070880 Csa2G074190 Csa2G162150 Csa2G403720 Csa2G412500 Csa2G418920 Csa3G016940 Csa3G062560 Csa3G611330 Csa3G659030 Csa4G045070 Csa4G106870 Csa5G077780 Csa5G569350 Csa5G606410 Csa5G642150 Csa6G095330 Csa6G141390 Csa6G188120 Csa6G356490 Csa6G405890 Csa6G445210 Csa6G520410 Csa6G526320 Csa7G026240 Csa7G027890 Csa7G044210 Csa…
GO:0044700	single organism signaling	biological_process	0.0234526	Csa1G039060 Csa1G531180 Csa1G574880 Csa2G000030 Csa2G010920 Csa2G011420 Csa2G070880 Csa2G074190 Csa2G162150 Csa2G403720 Csa2G412500 Csa2G418920 Csa3G016940 Csa3G062560 Csa3G611330 Csa3G659030 Csa4G045070 Csa4G106870 Csa5G077780 Csa5G569350 Csa5G606410 Csa5G642150 Csa6G095330 Csa6G141390 Csa6G188120 Csa6G356490 Csa6G405890 Csa6G445210 Csa6G520410 Csa6G526320 Csa7G026240 Csa7G027890 Csa7G044210 Csa…
GO:0006351	transcription, DNA-templated	biological_process	0.0234526	Csa1G025960 Csa1G207820 Csa1G426980 Csa1G469740 Csa2G000030 Csa2G010920 Csa2G011420 Csa2G170820 Csa2G279260 Csa2G336070 Csa2G401240 Csa2G408970 Csa2G428380 Csa3G119850 Csa3G129630 Csa3G143580 Csa3G405510 Csa3G727990 Csa3G810480 Csa3G835890 Csa4G003660 Csa4G012390 Csa4G036580 Csa4G037610 Csa4G043830 Csa4G052740 Csa4G361820 Csa5G021300 Csa5G077780 Csa5G569350 Csa5G608380 Csa6G040610 Csa6G081510 Csa…
GO:0097659	nucleic acid-templated transcription	biological_process	0.0234526	Csa1G025960 Csa1G207820 Csa1G426980 Csa1G469740 Csa2G000030 Csa2G010920 Csa2G011420 Csa2G170820 Csa2G279260 Csa2G336070 Csa2G401240 Csa2G408970 Csa2G428380 Csa3G119850 Csa3G129630 Csa3G143580 Csa3G405510 Csa3G727990 Csa3G810480 Csa3G835890 Csa4G003660 Csa4G012390 Csa4G036580 Csa4G037610 Csa4G043830 Csa4G052740 Csa4G361820 Csa5G021300 Csa5G077780 Csa5G569350 Csa5G608380 Csa6G040610 Csa6G081510 Csa…
GO:0023052	signaling	biological_process	0.023643	Csa1G039060 Csa1G531180 Csa1G574880 Csa2G000030 Csa2G010920 Csa2G011420 Csa2G070880 Csa2G074190 Csa2G162150 Csa2G403720 Csa2G412500 Csa2G418920 Csa3G016940 Csa3G062560 Csa3G611330 Csa3G659030 Csa4G045070 Csa4G106870 Csa5G077780 Csa5G569350 Csa5G606410 Csa5G642150 Csa6G095330 Csa6G141390 Csa6G188120 Csa6G356490 Csa6G405890 Csa6G445210 Csa6G520410 Csa6G526320 Csa7G026240 Csa7G027890 Csa7G044210 Csa…
GO:0022892	substrate-specific transporter activity	molecular_function	0.02444	Csa1G042070 Csa1G303700 Csa1G374520 Csa1G378520 Csa1G423340 Csa1G525270 Csa1G538780 Csa1G575120 Csa2G021690 Csa2G074190 Csa2G302280 Csa2G351690 Csa2G418920 Csa3G036560 Csa3G146340 Csa3G607120 Csa3G636430 Csa3G730930 Csa3G822500 Csa3G835850 Csa4G470690 Csa5G197090 Csa5G585390 Csa6G041200 Csa6G146420 Csa6G187970 Csa6G288220 Csa6G338100 Csa6G424540 Csa6G486860 Csa7G025200 Csa7G044210 Csa7G071470 Csa…
GO:0022891	substrate-specific transmembrane transporter activity	molecular_function	0.0245748	Csa1G042070 Csa1G303700 Csa1G374520 Csa1G378520 Csa1G423340 Csa1G525270 Csa1G538780 Csa2G021690 Csa2G074190 Csa2G302280 Csa2G351690 Csa2G418920 Csa3G036560 Csa3G146340 Csa3G607120 Csa3G636430 Csa3G730930 Csa3G822500 Csa3G835850 Csa4G470690 Csa5G197090 Csa5G585390 Csa6G041200 Csa6G146420 Csa6G288220 Csa6G424540 Csa6G486860 Csa7G025200 Csa7G044210 Csa7G071470 Csa7G291140 Csa7G432240 Csa7G446670 Csa…
GO:0008272	sulfate transport	biological_process	0.0269913	Csa1G374520 Csa1G378520 Csa3G146340 Csa7G446670
GO:0004702	receptor signaling protein serine/threonine kinase activity	molecular_function	0.0285283	Csa3G062560 Csa3G659030 Csa4G045070 Csa5G642150 Csa6G356490 Csa7G051390 Csa7G420160
GO:0005057	receptor signaling protein activity	molecular_function	0.0285283	Csa3G062560 Csa3G659030 Csa4G045070 Csa5G642150 Csa6G356490 Csa7G051390 Csa7G420160
GO:0015291	secondary active transmembrane transporter activity	molecular_function	0.0298245	Csa1G024900 Csa1G374520 Csa1G378520 Csa3G036560 Csa3G146340 Csa3G180310 Csa3G730930 Csa4G099750 Csa6G041200 Csa7G446670
GO:0043168	anion binding	molecular_function	0.0298245	Csa1G681130 Csa2G404730 Csa3G002480 Csa3G002890 Csa3G036540 Csa3G875440 Csa3G875950 Csa4G036590 Csa4G296840 Csa4G618430 Csa5G218190 Csa5G348050 Csa5G622580 Csa6G075190 Csa6G093100 Csa6G367150 Csa7G067490 Csa7G435520
GO:0006865	amino acid transport	biological_process	0.0316282	Csa3G636430 Csa4G470690 Csa5G197090 Csa5G622530 Csa7G071470
GO:0044242	cellular lipid catabolic process	biological_process	0.0316282	Csa2G021690 Csa4G010950 Csa5G165210 Csa6G169340 Csa6G319770
GO:0072348	sulfur compound transport	biological_process	0.0316282	Csa1G374520 Csa1G378520 Csa3G146340 Csa7G446670
GO:0015711	organic anion transport	biological_process	0.0316282	Csa1G042070 Csa2G021690 Csa3G036560 Csa3G636430 Csa4G470690 Csa5G197090 Csa5G622530 Csa6G486860 Csa7G071470 Csa7G432240
GO:0051716	cellular response to stimulus	biological_process	0.0316282	Csa1G024210 Csa1G039060 Csa1G531180 Csa1G574880 Csa2G000030 Csa2G010920 Csa2G011420 Csa2G070880 Csa2G074190 Csa2G162150 Csa2G403720 Csa2G412500 Csa2G418920 Csa3G016940 Csa3G062560 Csa3G132580 Csa3G144230 Csa3G611330 Csa3G659030 Csa3G848850 Csa4G003660 Csa4G045070 Csa4G106870 Csa4G470690 Csa4G663650 Csa5G077780 Csa5G569350 Csa5G606410 Csa5G606440 Csa5G606920 Csa5G608210 Csa5G622530 Csa5G642150 Csa…
GO:0016757	transferase activity, transferring glycosyl groups	molecular_function	0.0338487	Csa1G005560 Csa1G015690 Csa1G042430 Csa1G109370 Csa1G181330 Csa1G470270 Csa2G060480 Csa2G070320 Csa2G302250 Csa3G154300 Csa3G232960 Csa3G731870 Csa3G845490 Csa3G893450 Csa4G002510 Csa4G002520 Csa4G358640 Csa5G196580 Csa5G598080 Csa5G602180 Csa6G014800 Csa6G088080 Csa6G150530 Csa6G483470 Csa7G072740 Csa7G073450 Csa7G073490 Csa7G127380
GO:0006810	transport	biological_process	0.0348163	Csa1G003490 Csa1G024900 Csa1G024910 Csa1G025970 Csa1G042070 Csa1G050470 Csa1G303700 Csa1G374520 Csa1G378520 Csa1G423340 Csa1G525270 Csa1G538780 Csa2G021690 Csa2G033950 Csa2G035500 Csa2G035520 Csa2G074190 Csa2G129170 Csa2G249910 Csa2G249920 Csa2G302280 Csa2G318420 Csa2G351690 Csa2G362500 Csa2G368890 Csa2G418920 Csa2G423700 Csa3G016960 Csa3G036560 Csa3G146340 Csa3G180310 Csa3G607120 Csa3G607130 Csa…
GO:0016840	carbon-nitrogen lyase activity	molecular_function	0.035398	Csa1G025790 Csa4G008260 Csa4G008760 Csa6G147460 Csa6G445750
GO:0015215	nucleotide transmembrane transporter activity	molecular_function	0.035398	Csa2G021690 Csa2G302280 Csa6G041200 Csa6G486860
GO:0016769	transferase activity, transferring nitrogenous groups	molecular_function	0.035398	Csa2G352930 Csa2G404730 Csa4G036590 Csa4G618430 Csa7G067490 Csa7G435520
GO:0008509	anion transmembrane transporter activity	molecular_function	0.035398	Csa1G374520 Csa1G378520 Csa1G538780 Csa3G146340 Csa3G636430 Csa4G470690 Csa7G071470 Csa7G432240 Csa7G446670
GO:0016758	transferase activity, transferring hexosyl groups	molecular_function	0.035398	Csa1G005560 Csa1G015690 Csa1G109370 Csa1G181330 Csa1G470270 Csa2G070320 Csa2G302250 Csa3G731870 Csa3G845490 Csa4G002510 Csa4G002520 Csa5G598080 Csa5G602180 Csa6G014800 Csa6G088080 Csa6G150530 Csa6G483470 Csa7G127380
GO:0060089	molecular transducer activity	molecular_function	0.035398	Csa2G070880 Csa2G418920 Csa3G062560 Csa3G659030 Csa4G045070 Csa5G021300 Csa5G642150 Csa6G095330 Csa6G356490 Csa7G044210 Csa7G051390 Csa7G420160 Csa7G430750
GO:0016798	hydrolase activity, acting on glycosyl bonds	molecular_function	0.035398	Csa1G109370 Csa1G467170 Csa1G611270 Csa1G612330 Csa2G130670 Csa2G251510 Csa3G073920 Csa3G120500 Csa3G166220 Csa3G168930 Csa3G185120 Csa3G842070 Csa3G843830 Csa3G845490 Csa4G044480 Csa4G430880 Csa5G140480 Csa5G198190 Csa5G240140 Csa5G472110 Csa5G600960 Csa5G606920 Csa5G649350 Csa6G366400 Csa6G405340 Csa6G452060 Csa6G508520 Csa6G509020 Csa6G509030
GO:0015926	glucosidase activity	molecular_function	0.035398	Csa1G612330 Csa3G168930 Csa3G185120 Csa3G843830 Csa4G430880 Csa6G366400
GO:0022804	active transmembrane transporter activity	molecular_function	0.035398	Csa1G024900 Csa1G374520 Csa1G378520 Csa2G033950 Csa2G074190 Csa3G036560 Csa3G146340 Csa3G180310 Csa3G730930 Csa3G822500 Csa4G099750 Csa4G470690 Csa6G041200 Csa6G087950 Csa6G147600 Csa6G521010 Csa7G446670 Csa7G447850
GO:0019438	aromatic compound biosynthetic process	biological_process	0.03625	Csa1G025960 Csa1G085370 Csa1G207820 Csa1G426980 Csa1G469740 Csa2G000030 Csa2G010920 Csa2G011420 Csa2G170820 Csa2G279260 Csa2G336070 Csa2G351800 Csa2G401240 Csa2G408970 Csa2G428380 Csa3G119850 Csa3G127180 Csa3G129630 Csa3G143580 Csa3G405510 Csa3G636980 Csa3G727990 Csa3G732490 Csa3G810480 Csa3G835890 Csa4G003660 Csa4G007670 Csa4G008260 Csa4G008760 Csa4G012390 Csa4G036580 Csa4G037610 Csa4G043830 Csa…
GO:0044262	cellular carbohydrate metabolic process	biological_process	0.03625	Csa1G005560 Csa1G015690 Csa1G470270 Csa2G070320 Csa2G302250 Csa3G154300 Csa3G611330 Csa4G310710 Csa5G602180 Csa6G014800 Csa6G088080 Csa6G169340 Csa7G043630 Csa7G049190 Csa7G127380
GO:0031406	carboxylic acid binding	molecular_function	0.0375247	Csa3G002480 Csa3G036540 Csa3G875950 Csa5G622580 Csa6G093100 Csa6G367150
GO:0043177	organic acid binding	molecular_function	0.0375247	Csa3G002480 Csa3G036540 Csa3G875950 Csa5G622580 Csa6G093100 Csa6G367150
GO:0006952	defense response	biological_process	0.0390022	Csa1G002860 Csa1G075560 Csa2G247040 Csa3G645980 Csa3G651720 Csa3G730910 Csa4G470690 Csa5G622530 Csa6G075190 Csa6G092530 Csa6G526320
GO:0009893	positive regulation of metabolic process	biological_process	0.0390022	Csa3G062560 Csa3G659030 Csa5G642150 Csa6G356490 Csa7G051390 Csa7G420160
GO:0016042	lipid catabolic process	biological_process	0.0390022	Csa2G021690 Csa4G010950 Csa5G165210 Csa6G169340 Csa6G319770
GO:0006461	protein complex assembly	biological_process	0.0390022	Csa2G021690 Csa3G144230 Csa3G590590 Csa4G003610 Csa4G652040 Csa5G153160 Csa6G288220 Csa7G184660 Csa7G452890
GO:0005230	extracellular ligand-gated ion channel activity	molecular_function	0.0391655	Csa2G418920 Csa7G025200 Csa7G044210
GO:0016841	ammonia-lyase activity	molecular_function	0.0393165	Csa4G008260 Csa4G008760 Csa6G147460 Csa6G445750
GO:0022836	gated channel activity	molecular_function	0.0393165	Csa2G418920 Csa3G607120 Csa7G025200 Csa7G044210
GO:0006525	arginine metabolic process	biological_process	0.0399548	Csa1G050380 Csa2G252050 Csa4G036590
GO:0070271	protein complex biogenesis	biological_process	0.0405316	Csa2G021690 Csa3G144230 Csa3G590590 Csa4G003610 Csa4G652040 Csa5G153160 Csa6G288220 Csa7G184660 Csa7G452890
GO:0001932	regulation of protein phosphorylation	biological_process	0.0405316	Csa3G062560 Csa3G659030 Csa5G642150 Csa6G356490 Csa7G051390 Csa7G420160
GO:0009064	glutamine family amino acid metabolic process	biological_process	0.0405316	Csa1G050380 Csa2G252050 Csa2G404870 Csa4G036590 Csa5G348050 Csa6G448140
GO:0042325	regulation of phosphorylation	biological_process	0.0405316	Csa3G062560 Csa3G659030 Csa5G642150 Csa6G356490 Csa7G051390 Csa7G420160
GO:0044093	positive regulation of molecular function	biological_process	0.0405316	Csa3G062560 Csa3G659030 Csa5G642150 Csa6G356490 Csa7G051390 Csa7G420160
GO:0015846	polyamine transport	biological_process	0.043401	Csa3G636430 Csa7G071470
GO:0036079	purine nucleotide-sugar transport	biological_process	0.043401	Csa2G302280 Csa6G486860
GO:0048868	pollen tube development	biological_process	0.043401	Csa5G647470 Csa5G647480
GO:0036080	purine nucleotide-sugar transmembrane transporter activity	molecular_function	0.0434809	Csa2G302280 Csa6G486860
GO:0015849	organic acid transport	biological_process	0.0438505	Csa3G036560 Csa3G636430 Csa4G470690 Csa5G197090 Csa5G622530 Csa7G071470 Csa7G432240
GO:0046942	carboxylic acid transport	biological_process	0.0438505	Csa3G036560 Csa3G636430 Csa4G470690 Csa5G197090 Csa5G622530 Csa7G071470 Csa7G432240
GO:1901362	organic cyclic compound biosynthetic process	biological_process	0.0439577	Csa1G025960 Csa1G085370 Csa1G207820 Csa1G426980 Csa1G469740 Csa2G000030 Csa2G010920 Csa2G011420 Csa2G170820 Csa2G279260 Csa2G336070 Csa2G351800 Csa2G401240 Csa2G408970 Csa2G428380 Csa3G119850 Csa3G127180 Csa3G129630 Csa3G143580 Csa3G405510 Csa3G636980 Csa3G727990 Csa3G732490 Csa3G810480 Csa3G835890 Csa4G003660 Csa4G007670 Csa4G008260 Csa4G008760 Csa4G012390 Csa4G036580 Csa4G037610 Csa4G043830 Csa…
GO:0016051	carbohydrate biosynthetic process	biological_process	0.0440308	Csa3G154300 Csa3G611330 Csa4G310710 Csa6G526280
GO:0044237	cellular metabolic process	biological_process	0.0440308	Csa1G002060 Csa1G002860 Csa1G005560 Csa1G015690 Csa1G025960 Csa1G027520 Csa1G028040 Csa1G039060 Csa1G044930 Csa1G046910 Csa1G050380 Csa1G050430 Csa1G073700 Csa1G075560 Csa1G085370 Csa1G207820 Csa1G257870 Csa1G294100 Csa1G305750 Csa1G426980 Csa1G469740 Csa1G470270 Csa1G470370 Csa1G528590 Csa1G537330 Csa1G537400 Csa1G574870 Csa1G574880 Csa1G575110 Csa1G589720 Csa1G595890 Csa1G597020 Csa1G612330 Csa…
GO:0018958	phenol-containing compound metabolic process	biological_process	0.0440308	Csa1G075560 Csa3G636980 Csa6G445750
GO:0015103	inorganic anion transmembrane transporter activity	molecular_function	0.0451642	Csa1G374520 Csa1G378520 Csa1G538780 Csa3G146340 Csa7G446670
GO:0008194	UDP-glycosyltransferase activity	molecular_function	0.046142	Csa1G005560 Csa1G015690 Csa1G042430 Csa1G181330 Csa2G060480 Csa2G302250 Csa3G154300 Csa3G232960 Csa5G598080 Csa5G602180 Csa6G483470
GO:0006073	cellular glucan metabolic process	biological_process	0.0465259	Csa1G015690 Csa1G470270 Csa2G070320 Csa2G302250 Csa3G154300 Csa3G611330 Csa4G310710 Csa6G014800 Csa6G088080 Csa7G127380
GO:0005342	organic acid transmembrane transporter activity	molecular_function	0.04833	Csa3G036560 Csa3G636430 Csa4G470690 Csa7G071470 Csa7G432240
GO:0015605	organophosphate ester transmembrane transporter activity	molecular_function	0.04833	Csa2G021690 Csa2G302280 Csa6G041200 Csa6G486860
GO:1901677	phosphate transmembrane transporter activity	molecular_function	0.04833	Csa2G021690 Csa2G302280 Csa6G041200 Csa6G486860
GO:0015893	drug transport	biological_process	0.04865	Csa1G024900 Csa2G074190 Csa3G180310 Csa4G099750 Csa6G521010
GO:0042493	response to drug	biological_process	0.04865	Csa1G024900 Csa2G074190 Csa3G180310 Csa4G099750 Csa6G521010
GO:0005576	extracellular region	cellular_component	1	Csa1G085370 Csa1G109370 Csa2G247040 Csa3G732490 Csa3G845490 Csa4G046770 Csa4G308480 Csa4G627220 Csa5G154200 Csa6G000100 Csa6G366400 Csa6G445190 Csa7G065170 Csa7G067490
GO:0005777	peroxisome	cellular_component	1	Csa3G016960 Csa6G074530 Csa6G169340 Csa6G319770
GO:0042579	microbody	cellular_component	1	Csa2G021690 Csa2G247040 Csa3G016960 Csa5G165210 Csa6G074530 Csa6G169340 Csa6G319770
GO:0044431	Golgi apparatus part	cellular_component	1	Csa3G611330 Csa4G001800 Csa6G041200 Csa6G306320
GO:0005794	Golgi apparatus	cellular_component	1	Csa3G611330 Csa4G001800 Csa6G041200 Csa6G306320
GO:0030120	vesicle coat	cellular_component	1	Csa2G249910 Csa2G249920
GO:0012506	vesicle membrane	cellular_component	1	Csa2G249910 Csa2G249920 Csa6G288220
GO:0030659	cytoplasmic vesicle membrane	cellular_component	1	Csa2G249910 Csa2G249920 Csa6G288220
GO:0044433	cytoplasmic vesicle part	cellular_component	1	Csa2G249910 Csa2G249920 Csa6G288220
GO:0044438	microbody part	cellular_component	1	Csa3G016960 Csa6G074530
GO:0044439	peroxisomal part	cellular_component	1	Csa3G016960 Csa6G074530
GO:0005829	cytosol	cellular_component	1	Csa1G575110 Csa1G701210
GO:0044445	cytosolic part	cellular_component	1	Csa1G575110 Csa1G701210
GO:0005618	cell wall	cellular_component	1	Csa3G185120 Csa3G845490 Csa3G872160 Csa4G627220 Csa5G000010 Csa5G129280 Csa5G622490
GO:0016023	cytoplasmic membrane-bounded vesicle	cellular_component	1	Csa2G249910 Csa2G249920 Csa6G288220
GO:0031410	cytoplasmic vesicle	cellular_component	1	Csa2G249910 Csa2G249920 Csa6G288220
GO:0016021	integral component of membrane	cellular_component	1	Csa4G470690 Csa6G446510
GO:0031228	intrinsic component of Golgi membrane	cellular_component	1	Csa3G611330
GO:0031982	vesicle	cellular_component	1	Csa2G249910 Csa2G249920 Csa6G288220
GO:0031988	membrane-bounded vesicle	cellular_component	1	Csa2G249910 Csa2G249920 Csa6G288220
GO:0030135	coated vesicle	cellular_component	1	Csa2G249910 Csa2G249920
GO:0030662	coated vesicle membrane	cellular_component	1	Csa2G249910 Csa2G249920
GO:0016471	vacuolar proton-transporting V-type ATPase complex	cellular_component	1	Csa6G288220
GO:0031225	anchored component of membrane	cellular_component	1	Csa1G015710 Csa3G843830
GO:0005911	cell-cell junction	cellular_component	1	Csa2G074190 Csa2G151040 Csa2G247040 Csa2G423700 Csa3G016940 Csa3G730930 Csa3G843830 Csa3G845490 Csa4G016420 Csa4G048040 Csa4G627220 Csa5G129280 Csa5G153170 Csa5G613500 Csa5G622490 Csa5G622530 Csa6G074530 Csa6G075190 Csa6G169340 Csa6G187970 Csa6G446510
GO:0030054	cell junction	cellular_component	1	Csa2G074190 Csa2G151040 Csa2G247040 Csa2G423700 Csa3G016940 Csa3G730930 Csa3G843830 Csa3G845490 Csa4G016420 Csa4G048040 Csa4G627220 Csa5G129280 Csa5G153170 Csa5G613500 Csa5G622490 Csa5G622530 Csa6G074530 Csa6G075190 Csa6G169340 Csa6G187970 Csa6G446510
GO:0071944	cell periphery	cellular_component	1	Csa1G109370 Csa2G100530 Csa2G247040 Csa2G302250 Csa2G346000 Csa2G362500 Csa3G185120 Csa3G689790 Csa3G845490 Csa3G854190 Csa3G872160 Csa4G627220 Csa4G664420 Csa5G000010 Csa5G129280 Csa5G182120 Csa5G517210 Csa5G622490
GO:0098588	bounding membrane of organelle	cellular_component	1	Csa2G035520 Csa2G249910 Csa2G249920 Csa3G611330 Csa6G288220
GO:0000139	Golgi membrane	cellular_component	1	Csa3G611330
GO:0008287	protein serine/threonine phosphatase complex	cellular_component	1	Csa7G451930
GO:0009898	cytoplasmic side of plasma membrane	cellular_component	1	Csa3G854190
GO:0019897	extrinsic component of plasma membrane	cellular_component	1	Csa3G854190
GO:0019898	extrinsic component of membrane	cellular_component	1	Csa3G854190
GO:0031234	extrinsic component of cytoplasmic side of plasma membrane	cellular_component	1	Csa3G854190
GO:0098552	side of membrane	cellular_component	1	Csa3G854190
GO:0098562	cytoplasmic side of membrane	cellular_component	1	Csa3G854190
GO:1903293	phosphatase complex	cellular_component	1	Csa7G451930
GO:0030312	external encapsulating structure	cellular_component	1	Csa1G109370 Csa2G100530 Csa2G247040 Csa2G346000 Csa3G185120 Csa3G689790 Csa3G845490 Csa3G872160 Csa4G627220 Csa4G664420 Csa5G000010 Csa5G129280 Csa5G182120 Csa5G517210 Csa5G622490
GO:0005774	vacuolar membrane	cellular_component	1	Csa6G288220
GO:0030117	membrane coat	cellular_component	1	Csa2G249910 Csa2G249920
GO:0048475	coated membrane	cellular_component	1	Csa2G249910 Csa2G249920
GO:0044459	plasma membrane part	cellular_component	1	Csa2G302250 Csa3G854190
GO:0012505	endomembrane system	cellular_component	1	Csa2G035520 Csa2G070880 Csa3G611330 Csa4G001800 Csa6G041200 Csa6G146930 Csa6G288220 Csa6G306320
GO:0030658	transport vesicle membrane	cellular_component	1	Csa6G288220
GO:0000325	plant-type vacuole	cellular_component	1	Csa2G374630 Csa5G585390
GO:0005875	microtubule associated complex	cellular_component	1	Csa3G590590 Csa6G306320
GO:0098805	whole membrane	cellular_component	1	Csa2G249910 Csa2G249920 Csa6G288220
GO:0030133	transport vesicle	cellular_component	1	Csa6G288220
GO:0033176	proton-transporting V-type ATPase complex	cellular_component	1	Csa6G288220
GO:0005886	plasma membrane	cellular_component	1	Csa2G302250 Csa3G854190
GO:0015630	microtubule cytoskeleton	cellular_component	1	Csa1G045690 Csa3G258180 Csa3G590590 Csa5G153160 Csa6G306320
GO:0005789	endoplasmic reticulum membrane	cellular_component	1	Csa2G035520
GO:0042175	nuclear outer membrane-endoplasmic reticulum membrane network	cellular_component	1	Csa2G035520 Csa2G070880
GO:0031300	intrinsic component of organelle membrane	cellular_component	1	Csa3G611330
GO:0005856	cytoskeleton	cellular_component	1	Csa1G045690 Csa3G258180 Csa3G590590 Csa5G153160 Csa6G087890 Csa6G306320
GO:0015629	actin cytoskeleton	cellular_component	1	Csa6G087890
GO:0000502	proteasome complex	cellular_component	1	Csa5G590010
GO:0044432	endoplasmic reticulum part	cellular_component	1	Csa2G035520
GO:0031090	organelle membrane	cellular_component	1	Csa2G021690 Csa2G035520 Csa2G249910 Csa2G249920 Csa3G611330 Csa6G000100 Csa6G288220 Csa7G046710
GO:0005783	endoplasmic reticulum	cellular_component	1	Csa2G035520
GO:0044430	cytoskeletal part	cellular_component	1	Csa3G590590 Csa6G306320
GO:0005743	mitochondrial inner membrane	cellular_component	1	Csa6G000100 Csa7G046710
GO:0005746	mitochondrial respiratory chain	cellular_component	1	Csa6G000100
GO:0070469	respiratory chain	cellular_component	1	Csa6G000100
GO:0016469	proton-transporting two-sector ATPase complex	cellular_component	1	Csa6G288220
GO:0019866	organelle inner membrane	cellular_component	1	Csa2G021690 Csa6G000100 Csa7G046710
GO:0044455	mitochondrial membrane part	cellular_component	1	Csa6G000100
GO:0005773	vacuole	cellular_component	1	Csa1G015700 Csa1G025790 Csa2G374630 Csa2G382460 Csa4G036590 Csa4G646260 Csa5G585390 Csa6G288220 Csa7G027790
GO:0031966	mitochondrial membrane	cellular_component	1	Csa6G000100 Csa7G046710
GO:0005740	mitochondrial envelope	cellular_component	1	Csa6G000100 Csa7G046710
GO:0098796	membrane protein complex	cellular_component	1	Csa2G249910 Csa2G249920 Csa6G288220
GO:0044437	vacuolar part	cellular_component	1	Csa1G015700 Csa1G025790 Csa2G382460 Csa4G036590 Csa4G646260 Csa6G288220
GO:0009534	chloroplast thylakoid	cellular_component	1	Csa2G011530 Csa2G360780
GO:0044429	mitochondrial part	cellular_component	1	Csa6G000100 Csa7G046710
GO:0005739	mitochondrion	cellular_component	1	Csa6G000100 Csa7G046710
GO:1902494	catalytic complex	cellular_component	1	Csa7G451930
GO:0044434	chloroplast part	cellular_component	1	Csa2G011530 Csa2G360780
GO:0009507	chloroplast	cellular_component	1	Csa2G011530 Csa2G360780
GO:0043234	protein complex	cellular_component	1	Csa1G050470 Csa2G249910 Csa2G249920 Csa3G590590 Csa4G192020 Csa5G590010 Csa6G288220 Csa6G306320 Csa7G398140 Csa7G429610 Csa7G451930
GO:0031976	plastid thylakoid	cellular_component	1	Csa2G011530 Csa2G360780
GO:0009526	plastid envelope	cellular_component	1	Csa2G011530 Csa5G612890 Csa7G067490 Csa7G184660
GO:0031984	organelle subcompartment	cellular_component	1	Csa2G011530 Csa2G360780
GO:0009532	plastid stroma	cellular_component	1	Csa1G050380 Csa2G011530 Csa4G007670 Csa7G067490
GO:0031967	organelle envelope	cellular_component	1	Csa2G011530 Csa2G021690 Csa5G612890 Csa6G000100 Csa7G046710 Csa7G067490 Csa7G184660
GO:0031975	envelope	cellular_component	1	Csa2G011530 Csa2G021690 Csa5G612890 Csa6G000100 Csa7G046710 Csa7G067490 Csa7G184660
GO:0009579	thylakoid	cellular_component	1	Csa2G011530 Csa2G360780
GO:0005840	ribosome	cellular_component	1	Csa3G185120 Csa4G064670
GO:0044444	cytoplasmic part	cellular_component	1	Csa1G015700 Csa1G025790 Csa1G050380 Csa1G050470 Csa1G523090 Csa1G575110 Csa1G701210 Csa2G000880 Csa2G010420 Csa2G011530 Csa2G021690 Csa2G035520 Csa2G070320 Csa2G151040 Csa2G174110 Csa2G247040 Csa2G249910 Csa2G249920 Csa2G349630 Csa2G351800 Csa2G360780 Csa2G362500 Csa2G374630 Csa2G382460 Csa3G016940 Csa3G016960 Csa3G146340 Csa3G185120 Csa3G209470 Csa3G611330 Csa3G730850 Csa3G845490 Csa3G892740 Csa…
GO:0009536	plastid	cellular_component	1	Csa1G050380 Csa2G010420 Csa2G011530 Csa2G070320 Csa2G247040 Csa2G349630 Csa2G351800 Csa2G360780 Csa2G362500 Csa3G146340 Csa3G845490 Csa3G893360 Csa4G007670 Csa4G296840 Csa4G540880 Csa4G646260 Csa4G663650 Csa5G154200 Csa5G612890 Csa5G622530 Csa5G652270 Csa6G000100 Csa6G004600 Csa6G074530 Csa6G366400 Csa7G067490 Csa7G068600 Csa7G184660
GO:0043228	non-membrane-bounded organelle	cellular_component	1	Csa1G045690 Csa3G185120 Csa3G258180 Csa3G590590 Csa4G064670 Csa4G417520 Csa5G153160 Csa6G087890 Csa6G306320
GO:0043232	intracellular non-membrane-bounded organelle	cellular_component	1	Csa1G045690 Csa3G185120 Csa3G258180 Csa3G590590 Csa4G064670 Csa4G417520 Csa5G153160 Csa6G087890 Csa6G306320
GO:0005737	cytoplasm	cellular_component	1	Csa1G015700 Csa1G025790 Csa1G050380 Csa1G050470 Csa1G523090 Csa1G575110 Csa1G701210 Csa2G000880 Csa2G010420 Csa2G011530 Csa2G021690 Csa2G035520 Csa2G070320 Csa2G151040 Csa2G174110 Csa2G247040 Csa2G249910 Csa2G249920 Csa2G349630 Csa2G351800 Csa2G360780 Csa2G362500 Csa2G374630 Csa2G382460 Csa3G016940 Csa3G016960 Csa3G146340 Csa3G185120 Csa3G209470 Csa3G611330 Csa3G730850 Csa3G845490 Csa3G892740 Csa…
GO:0031974	membrane-enclosed lumen	cellular_component	1	Csa2G247040 Csa3G016960
GO:0043231	intracellular membrane-bounded organelle	cellular_component	1	Csa1G015700 Csa1G015710 Csa1G025790 Csa1G042330 Csa1G050380 Csa1G533550 Csa2G000030 Csa2G002550 Csa2G010420 Csa2G010920 Csa2G011420 Csa2G011530 Csa2G021690 Csa2G035520 Csa2G070320 Csa2G070880 Csa2G151040 Csa2G174110 Csa2G247040 Csa2G249910 Csa2G249920 Csa2G318420 Csa2G345970 Csa2G349630 Csa2G351800 Csa2G360780 Csa2G362500 Csa2G374630 Csa2G382460 Csa2G423700 Csa3G016960 Csa3G129630 Csa3G144230 Csa…
GO:0031981	nuclear lumen	cellular_component	1	Csa2G247040
GO:0043233	organelle lumen	cellular_component	1	Csa2G247040
GO:0070013	intracellular organelle lumen	cellular_component	1	Csa2G247040
GO:0043227	membrane-bounded organelle	cellular_component	1	Csa1G015700 Csa1G015710 Csa1G025790 Csa1G042330 Csa1G050380 Csa1G533550 Csa2G000030 Csa2G002550 Csa2G010420 Csa2G010920 Csa2G011420 Csa2G011530 Csa2G021690 Csa2G035520 Csa2G070320 Csa2G070880 Csa2G151040 Csa2G174110 Csa2G247040 Csa2G249910 Csa2G249920 Csa2G318420 Csa2G345970 Csa2G349630 Csa2G351800 Csa2G360780 Csa2G362500 Csa2G374630 Csa2G382460 Csa2G423700 Csa3G016960 Csa3G129630 Csa3G144230 Csa…
GO:0044435	plastid part	cellular_component	1	Csa1G050380 Csa2G011530 Csa2G360780 Csa4G007670 Csa5G612890 Csa7G067490 Csa7G184660
GO:0044428	nuclear part	cellular_component	1	Csa2G247040
GO:0043229	intracellular organelle	cellular_component	1	Csa1G015700 Csa1G015710 Csa1G025790 Csa1G042330 Csa1G045690 Csa1G050380 Csa1G533550 Csa2G000030 Csa2G002550 Csa2G010420 Csa2G010920 Csa2G011420 Csa2G011530 Csa2G021690 Csa2G035520 Csa2G070320 Csa2G070880 Csa2G151040 Csa2G174110 Csa2G247040 Csa2G249910 Csa2G249920 Csa2G318420 Csa2G345970 Csa2G349630 Csa2G351800 Csa2G360780 Csa2G362500 Csa2G374630 Csa2G382460 Csa2G423700 Csa3G016960 Csa3G129630 Csa…
GO:0043226	organelle	cellular_component	1	Csa1G015700 Csa1G015710 Csa1G025790 Csa1G042330 Csa1G045690 Csa1G050380 Csa1G533550 Csa2G000030 Csa2G002550 Csa2G010420 Csa2G010920 Csa2G011420 Csa2G011530 Csa2G021690 Csa2G035520 Csa2G070320 Csa2G070880 Csa2G151040 Csa2G174110 Csa2G247040 Csa2G249910 Csa2G249920 Csa2G318420 Csa2G345970 Csa2G349630 Csa2G351800 Csa2G360780 Csa2G362500 Csa2G374630 Csa2G382460 Csa2G423700 Csa3G016960 Csa3G129630 Csa…
GO:0005634	nucleus	cellular_component	1	Csa2G247040
GO:0030529	ribonucleoprotein complex	cellular_component	1	Csa3G185120 Csa4G064670
GO:0005623	cell	cellular_component	1	Csa1G015700 Csa1G015710 Csa1G025790 Csa1G042330 Csa1G045690 Csa1G050380 Csa1G050470 Csa1G109370 Csa1G523090 Csa1G533550 Csa1G569470 Csa1G574870 Csa1G575110 Csa1G701210 Csa2G000030 Csa2G000880 Csa2G002550 Csa2G009380 Csa2G010420 Csa2G010920 Csa2G011420 Csa2G011530 Csa2G021690 Csa2G030090 Csa2G035500 Csa2G035520 Csa2G070320 Csa2G070880 Csa2G100530 Csa2G151040 Csa2G174110 Csa2G247040 Csa2G249910 Csa…
GO:0044464	cell part	cellular_component	1	Csa1G015700 Csa1G015710 Csa1G025790 Csa1G042330 Csa1G045690 Csa1G050380 Csa1G050470 Csa1G109370 Csa1G523090 Csa1G533550 Csa1G569470 Csa1G574870 Csa1G575110 Csa1G701210 Csa2G000030 Csa2G000880 Csa2G002550 Csa2G009380 Csa2G010420 Csa2G010920 Csa2G011420 Csa2G011530 Csa2G021690 Csa2G030090 Csa2G035500 Csa2G035520 Csa2G070320 Csa2G070880 Csa2G100530 Csa2G151040 Csa2G174110 Csa2G247040 Csa2G249910 Csa…
GO:0032991	macromolecular complex	cellular_component	1	Csa1G050470 Csa2G249910 Csa2G249920 Csa3G185120 Csa3G590590 Csa4G064670 Csa4G192020 Csa5G153160 Csa5G590010 Csa6G288220 Csa6G306320 Csa7G398140 Csa7G429610 Csa7G451930
GO:0044446	intracellular organelle part	cellular_component	1	Csa1G015700 Csa1G025790 Csa1G050380 Csa2G011530 Csa2G021690 Csa2G035520 Csa2G247040 Csa2G249910 Csa2G249920 Csa2G360780 Csa2G382460 Csa3G016960 Csa3G590590 Csa3G611330 Csa4G001800 Csa4G007670 Csa4G036590 Csa4G646260 Csa5G612890 Csa6G000100 Csa6G041200 Csa6G074530 Csa6G288220 Csa6G306320 Csa7G046710 Csa7G067490 Csa7G184660
GO:0044422	organelle part	cellular_component	1	Csa1G015700 Csa1G025790 Csa1G050380 Csa2G011530 Csa2G021690 Csa2G035520 Csa2G247040 Csa2G249910 Csa2G249920 Csa2G360780 Csa2G382460 Csa3G016960 Csa3G590590 Csa3G611330 Csa4G001800 Csa4G007670 Csa4G036590 Csa4G646260 Csa5G612890 Csa6G000100 Csa6G041200 Csa6G074530 Csa6G288220 Csa6G306320 Csa7G046710 Csa7G067490 Csa7G184660
GO:0044424	intracellular part	cellular_component	1	Csa1G015700 Csa1G015710 Csa1G025790 Csa1G042330 Csa1G045690 Csa1G050380 Csa1G050470 Csa1G523090 Csa1G533550 Csa1G574870 Csa1G575110 Csa1G701210 Csa2G000030 Csa2G000880 Csa2G002550 Csa2G009380 Csa2G010420 Csa2G010920 Csa2G011420 Csa2G011530 Csa2G021690 Csa2G035520 Csa2G070320 Csa2G070880 Csa2G151040 Csa2G174110 Csa2G247040 Csa2G249910 Csa2G249920 Csa2G318420 Csa2G336130 Csa2G345970 Csa2G349630 Csa…
GO:0005622	intracellular	cellular_component	1	Csa1G015700 Csa1G015710 Csa1G025790 Csa1G042330 Csa1G045690 Csa1G050380 Csa1G050470 Csa1G523090 Csa1G533550 Csa1G574870 Csa1G575110 Csa1G701210 Csa2G000030 Csa2G000880 Csa2G002550 Csa2G009380 Csa2G010420 Csa2G010920 Csa2G011420 Csa2G011530 Csa2G021690 Csa2G035520 Csa2G070320 Csa2G070880 Csa2G151040 Csa2G174110 Csa2G247040 Csa2G249910 Csa2G249920 Csa2G318420 Csa2G336130 Csa2G345970 Csa2G349630 Csa…
GO:0005575	cellular_component	cellular_component	1	Csa1G002860 Csa1G003490 Csa1G015700 Csa1G015710 Csa1G024900 Csa1G024910 Csa1G025790 Csa1G027520 Csa1G028040 Csa1G042070 Csa1G042330 Csa1G045690 Csa1G050380 Csa1G050470 Csa1G085370 Csa1G085890 Csa1G109370 Csa1G256720 Csa1G257870 Csa1G264580 Csa1G303700 Csa1G374520 Csa1G378520 Csa1G423340 Csa1G470270 Csa1G523090 Csa1G525270 Csa1G533550 Csa1G538780 Csa1G569470 Csa1G574870 Csa1G575110 Csa1G660150 Csa…

[truncated: 7 more sheets: subcluster 11, subcluster 12, subcluster 13, subcluster 14, subcluster 15, subcluster 16, subcluster 17]
