# Supplementary material for: Comparative transcriptomics reveals suppressed expression of genes related to auxin and the cell cycle contributes to the resistance of cucumber against Meloidogyne incognita
Source: BMC Genomics. 2018 Aug 3;19:583. doi: 10.1186/s12864-018-4979-0 (PMC6090858; doi:10.1186/s12864-018-4979-0)
Supplement: Supplementary file 6 — Table S3. The correlation network of the MEhoneydew module. Identification of the 259 genes with a raised weighted cutoff value > 0.16. (XLSX 38 kb) [file 12864_2018_4979_MOESM6_ESM.xlsx]

## Sheet: Sheet1
Table S3 The correlation network of MEhoneydew module. Identification of the 259 genes with a raised weighted cutoff value > 0.16.
fromNode	toNode	weight
Csa5G161900	Csa2G302130	0.164474
Csa5G161900	Csa3G760500	0.208506
Csa5G161900	Csa2G006090	0.162307
Csa3G750920	Csa1G597800	0.218052
Csa3G750920	Csa2G009620	0.153963
Csa3G750920	Csa6G013920	0.191588
Csa3G750920	Csa6G452090	0.151378
Csa6G518930	Csa1G597800	0.17977
Csa6G518930	Csa6G013920	0.159422
Csa2G371100	Csa1G597800	0.217855
Csa2G371100	Csa2G302130	0.234634
Csa2G371100	Csa3G760500	0.226989
Csa2G371100	Csa4G056670	0.152026
Csa2G371100	Csa3G176320	0.165395
Csa2G371100	Csa6G134390	0.182314
Csa2G371100	Csa2G033930	0.187367
Csa2G371100	Csa6G495780	0.154281
Csa2G371100	Csa2G006090	0.184888
Csa2G371100	Csa7G058560	0.19792
Csa2G371100	Csa4G188410	0.182133
Csa2G371100	Csa2G009620	0.202554
Csa2G371100	Csa6G013920	0.203717
Csa2G371100	Csa6G452090	0.166988
Csa4G509540	Csa1G597800	0.170507
Csa4G509540	Csa6G013920	0.151354
Csa5G585380	Csa1G597800	0.166497
Csa5G585380	Csa6G013920	0.152667
Csa7G322060	Csa1G597800	0.251864
Csa7G322060	Csa2G302130	0.177611
Csa7G322060	Csa3G176320	0.164512
Csa7G322060	Csa6G134390	0.177596
Csa7G322060	Csa2G033930	0.182764
Csa7G322060	Csa7G058560	0.152492
Csa7G322060	Csa4G188410	0.17222
Csa7G322060	Csa2G009620	0.205716
Csa7G322060	Csa6G013920	0.227902
Csa7G322060	Csa6G452090	0.166225
Csa1G597800	Csa3G646610	0.186942
Csa1G597800	Csa6G497080	0.160921
Csa1G597800	Csa5G580610	0.201026
Csa1G597800	Csa6G525430	0.215247
Csa1G597800	Csa1G599510	0.228206
Csa1G597800	Csa2G302130	0.211389
Csa1G597800	Csa1G023060	0.179461
Csa1G597800	Csa5G591740	0.191375
Csa1G597800	Csa3G760500	0.165263
Csa1G597800	Csa7G320050	0.176982
Csa1G597800	Csa4G416480	0.251861
Csa1G597800	Csa5G598760	0.205945
Csa1G597800	Csa3G730980	0.202605
Csa1G597800	Csa4G056670	0.195314
Csa1G597800	Csa5G158480	0.195244
Csa1G597800	Csa4G056660	0.200289
Csa1G597800	CsaUNG024980	0.186192
Csa1G597800	Csa6G289740	0.193835
Csa1G597800	Csa5G603280	0.204574
Csa1G597800	Csa4G620620	0.1768
Csa1G597800	Csa3G176320	0.217672
Csa1G597800	Csa3G748240	0.185021
Csa1G597800	Csa3G827270	0.156306
Csa1G597800	Csa5G605760	0.199088
Csa1G597800	Csa5G262260	0.230504
Csa1G597800	Csa6G018610	0.198499
Csa1G597800	Csa5G092940	0.213965
Csa1G597800	Csa1G654920	0.165717
Csa1G597800	Csa6G126260	0.15168
Csa1G597800	Csa4G290750	0.176167
Csa1G597800	Csa6G452630	0.18366
Csa1G597800	Csa6G449820	0.213232
Csa1G597800	Csa3G238740	0.157001
Csa1G597800	Csa6G134390	0.166313
Csa1G597800	Csa3G184580	0.185951
Csa1G597800	Csa5G610400	0.18983
Csa1G597800	Csa6G338660	0.200782
Csa1G597800	Csa6G532590	0.166556
Csa1G597800	Csa5G148570	0.225151
Csa1G597800	Csa6G009380	0.190586
Csa1G597800	Csa6G092550	0.1703
Csa1G597800	Csa3G893390	0.219939
Csa1G597800	Csa2G033930	0.17431
Csa1G597800	Csa6G495780	0.183433
Csa1G597800	Csa7G046660	0.154002
Csa1G597800	Csa5G172290	0.162893
Csa1G597800	Csa4G329570	0.186317
Csa1G597800	Csa3G151460	0.182597
Csa1G597800	Csa5G115670	0.166947
Csa1G597800	Csa7G452040	0.17537
Csa1G597800	Csa2G326480	0.233851
Csa1G597800	Csa1G433610	0.170118
Csa1G597800	Csa7G046650	0.166363
Csa1G597800	Csa3G147730	0.152395
Csa1G597800	Csa4G652820	0.229116
Csa1G597800	Csa1G012150	0.172635
Csa1G597800	Csa2G006090	0.153778
Csa1G597800	Csa2G238870	0.153228
Csa1G597800	Csa1G097655	0.189634
Csa1G597800	Csa2G382540	0.18596
Csa1G597800	Csa7G058560	0.19789
Csa1G597800	Csa4G188410	0.206861
Csa1G597800	Csa1G570240	0.166612
Csa1G597800	Csa1G527920	0.190559
Csa1G597800	Csa2G009620	0.186966
Csa1G597800	Csa6G037500	0.183676
Csa1G597800	Csa6G091860	0.193695
Csa1G597800	Csa5G175820	0.173955
Csa1G597800	Csa7G321550	0.159585
Csa1G597800	Csa7G433230	0.165014
Csa1G597800	Csa3G893290	0.15315
Csa1G597800	Csa7G209550	0.217992
Csa1G597800	Csa6G013920	0.228997
Csa1G597800	Csa6G452090	0.199808
Csa1G597800	Csa4G644740	0.170468
Csa1G597800	Csa5G146820	0.207488
Csa1G597800	Csa1G575180	0.158767
Csa3G646610	Csa6G134390	0.153442
Csa3G646610	Csa2G033930	0.154775
Csa3G646610	Csa2G009620	0.170056
Csa3G646610	Csa6G013920	0.169607
Csa6G497080	Csa6G013920	0.152128
Csa2G163170	Csa6G410090	0.156249
Csa5G580610	Csa6G013920	0.178476
Csa6G525430	Csa2G302130	0.16534
Csa6G525430	Csa3G176320	0.198019
Csa6G525430	Csa6G495780	0.165432
Csa6G525430	Csa7G058560	0.176699
Csa6G525430	Csa4G188410	0.155572
Csa6G525430	Csa7G019890	0.152333
Csa6G525430	Csa6G013920	0.200318
Csa6G525430	Csa6G452090	0.187347
Csa1G599510	Csa2G302130	0.179014
Csa1G599510	Csa3G176320	0.193863
Csa1G599510	Csa6G495780	0.160359
Csa1G599510	Csa7G058560	0.154122
Csa1G599510	Csa2G009620	0.155532
Csa1G599510	Csa6G013920	0.213172
Csa1G599510	Csa6G452090	0.185702
Csa4G307960	Csa3G176320	0.187956
Csa4G307960	Csa6G495780	0.177532
Csa4G307960	Csa6G452090	0.156446
Csa3G175720	Csa5G470560	0.162567
Csa4G285730	Csa6G095910	0.155652
Csa4G285730	Csa1G539350	0.159195
Csa2G302130	Csa5G591740	0.172179
Csa2G302130	Csa3G818250	0.18645
Csa2G302130	Csa3G760500	0.213783
Csa2G302130	Csa7G320050	0.166386
Csa2G302130	Csa4G416480	0.168893
Csa2G302130	Csa5G598760	0.150392
Csa2G302130	Csa5G158480	0.195475
Csa2G302130	Csa4G056660	0.208918
Csa2G302130	Csa5G603280	0.229028
Csa2G302130	Csa4G620620	0.211237
Csa2G302130	Csa3G176320	0.169336
Csa2G302130	Csa1G666980	0.164196
Csa2G302130	Csa6G449820	0.180388
Csa2G302130	Csa6G134390	0.174599
Csa2G302130	Csa3G184580	0.231691
Csa2G302130	Csa5G610400	0.169976
Csa2G302130	Csa6G338660	0.150151
Csa2G302130	Csa6G519710	0.212629
Csa2G302130	Csa5G148570	0.178511
Csa2G302130	Csa6G009380	0.152762
Csa2G302130	Csa6G092550	0.246081
Csa2G302130	Csa3G893390	0.168995
Csa2G302130	Csa2G033930	0.182937
Csa2G302130	Csa3G151460	0.154939
Csa2G302130	Csa5G115670	0.151272
Csa2G302130	Csa2G326480	0.16484
Csa2G302130	Csa1G046190	0.171025
Csa2G302130	Csa1G433610	0.215935
Csa2G302130	Csa4G652820	0.176938
Csa2G302130	Csa2G006090	0.178855
Csa2G302130	Csa1G097655	0.241578
Csa2G302130	Csa2G382540	0.170423
Csa2G302130	Csa7G058560	0.192942
Csa2G302130	Csa4G188410	0.176218
Csa2G302130	Csa1G570240	0.227958
Csa2G302130	Csa7G070235	0.156451
Csa2G302130	Csa4G017140	0.163243
Csa2G302130	Csa2G009620	0.191722
Csa2G302130	Csa6G037500	0.178565
Csa2G302130	Csa6G091860	0.153658
Csa2G302130	Csa7G209550	0.160767
Csa2G302130	Csa6G013920	0.198211
Csa2G302130	Csa6G452090	0.165524
Csa2G302130	Csa5G146260	0.150205
Csa2G302130	Csa5G146820	0.163593
Csa1G023060	Csa2G033930	0.175651
Csa1G023060	Csa7G058560	0.154137
Csa1G023060	Csa4G188410	0.198053
Csa1G023060	Csa2G009620	0.15048
Csa1G023060	Csa6G013920	0.154376
Csa1G023060	Csa2G237730	0.150899
Csa5G591740	Csa2G009620	0.167766
Csa5G591740	Csa6G013920	0.192768
Csa2G011460	Csa5G148540	0.173806
Csa2G011460	Csa7G420770	0.173304
Csa2G011460	Csa1G046060	0.182016
Csa2G011460	Csa1G181380	0.172093
Csa2G011460	Csa1G001360	0.201056
Csa2G011460	Csa2G292780	0.175191
Csa2G011460	Csa5G162590	0.161992
Csa2G011460	Csa3G144140	0.170867
Csa2G011460	Csa2G381790	0.155713
Csa2G011460	Csa3G238150	0.160914
Csa2G011460	Csa2G005890	0.151746
Csa2G011460	Csa6G127480	0.160146
Csa2G011460	Csa1G051630	0.19649
Csa2G011460	Csa3G681140	0.166966
Csa2G011460	Csa2G178720	0.159176
Csa2G011460	Csa6G004540	0.162693
Csa2G011460	Csa7G433230	0.151629
Csa2G011460	Csa3G303130	0.173285
Csa2G011460	Csa5G505150	0.165256
Csa2G011460	Csa7G019890	0.162491
Csa2G011460	Csa1G528600	0.175296
Csa2G011460	Csa3G146350	0.152601
Csa2G011460	Csa5G182690	0.170713
Csa2G011460	Csa3G127060	0.152231
Csa2G011460	Csa3G736560	0.17851
Csa2G011460	Csa4G649640	0.151857
Csa2G011460	Csa2G298280	0.199437
Csa2G011460	Csa2G381670	0.174296
Csa2G011460	Csa6G318690	0.161024
Csa2G011460	Csa1G009780	0.18378
Csa2G011460	Csa1G071850	0.172515
Csa2G011460	Csa6G499890	0.189769
Csa2G011460	Csa4G182280	0.152792
Csa2G011460	Csa5G604990	0.191776
Csa2G011460	Csa3G904120	0.175552
Csa2G011460	Csa5G148510	0.167058
Csa2G011460	Csa6G004550	0.154064
Csa2G011460	Csa6G499075	0.155722
Csa2G011460	Csa6G421680	0.201327
Csa2G011460	Csa7G075565	0.153754
Csa2G011460	Csa5G167140	0.159443
Csa2G011460	Csa6G410090	0.192397
Csa2G011460	Csa2G237730	0.167493
Csa2G011460	Csa2G416780	0.167351
Csa3G818250	Csa3G760500	0.218871
Csa3G818250	Csa2G006090	0.169894
Csa3G818250	Csa7G058560	0.15445
Csa1G049960	Csa3G176320	0.150401
Csa3G760500	Csa3G736960	0.152362
Csa3G760500	Csa5G158480	0.17053
Csa3G760500	Csa4G056660	0.178478
Csa3G760500	Csa5G603280	0.223847
Csa3G760500	Csa4G620620	0.227177
Csa3G760500	Csa3G176320	0.151073
Csa3G760500	Csa1G666980	0.150046
Csa3G760500	Csa2G356070	0.20433
Csa3G760500	Csa1G002730	0.180774
Csa3G760500	Csa7G372360	0.176758
Csa3G760500	Csa5G524860	0.156779
Csa3G760500	Csa6G449820	0.164933
Csa3G760500	Csa2G375770	0.158705
Csa3G760500	Csa6G134390	0.151464
Csa3G760500	Csa3G184580	0.244685
Csa3G760500	Csa4G648570	0.173987
Csa3G760500	Csa5G610400	0.158639
Csa3G760500	Csa6G519710	0.224932
Csa3G760500	Csa5G148570	0.156443
Csa3G760500	Csa6G092550	0.280474
Csa3G760500	Csa2G033930	0.163145
Csa3G760500	Csa2G021550	0.161745
Csa3G760500	Csa2G415560	0.172252
Csa3G760500	Csa2G335550	0.180581
Csa3G760500	Csa1G046190	0.178527
Csa3G760500	Csa1G433610	0.228043
Csa3G760500	Csa5G470560	0.156274
Csa3G760500	Csa2G006090	0.189798
Csa3G760500	Csa1G097655	0.241039
Csa3G760500	Csa2G382540	0.15974
Csa3G760500	Csa7G058560	0.188401
Csa3G760500	Csa3G026160	0.168624
Csa3G760500	Csa2G348790	0.195797
Csa3G760500	Csa4G188410	0.159905
Csa3G760500	Csa1G570240	0.252476
Csa3G760500	Csa7G070235	0.193812
Csa3G760500	Csa7G027840	0.152088
Csa3G760500	Csa4G017140	0.229225
Csa3G760500	Csa2G009620	0.160165
Csa3G760500	Csa6G037500	0.175015
Csa3G760500	Csa4G126430	0.173927
Csa3G760500	Csa6G013920	0.156634
Csa3G760500	Csa6G383530	0.159089
Csa3G760500	Csa6G505810	0.18778
Csa3G760500	Csa3G117420	0.230658
Csa3G736960	Csa3G176320	0.155765
Csa3G736960	Csa6G495780	0.151579
Csa7G320050	Csa6G134390	0.159699
Csa7G320050	Csa2G033930	0.157524
Csa7G320050	Csa4G188410	0.16804
Csa7G320050	Csa2G009620	0.175487
Csa7G320050	Csa6G013920	0.174947
Csa7G387690	Csa7G019890	0.171922
Csa7G387690	Csa7G075565	0.163399
Csa7G387690	Csa2G237730	0.161144
Csa4G416480	Csa6G134390	0.172979
Csa4G416480	Csa2G033930	0.179823
Csa4G416480	Csa7G058560	0.156989
Csa4G416480	Csa4G188410	0.168093
Csa4G416480	Csa2G009620	0.204027
Csa4G416480	Csa6G013920	0.224737
Csa4G416480	Csa6G452090	0.15635
Csa5G598760	Csa2G009620	0.163814
Csa5G598760	Csa6G013920	0.18809
Csa3G730980	Csa6G013920	0.178367
Csa4G064630	Csa6G095910	0.159709
Csa4G056670	Csa3G176320	0.159177
Csa4G056670	Csa6G449820	0.162425
Csa4G056670	Csa6G134390	0.152152
Csa4G056670	Csa5G148570	0.165373
Csa4G056670	Csa3G893390	0.152388
Csa4G056670	Csa2G033930	0.18131
Csa4G056670	Csa2G382540	0.15154
Csa4G056670	Csa7G058560	0.167319
Csa4G056670	Csa4G188410	0.160425
Csa4G056670	Csa2G009620	0.158126
Csa4G056670	Csa6G091860	0.150139
Csa4G056670	Csa7G321550	0.159109
Csa4G056670	Csa7G209550	0.174712
Csa4G056670	Csa6G013920	0.169222
Csa4G056670	Csa6G452090	0.155532
Csa5G158480	Csa6G134390	0.150643
Csa5G158480	Csa4G188410	0.150481
Csa5G158480	Csa2G009620	0.177054
Csa5G158480	Csa6G013920	0.192692
Csa4G056660	Csa6G134390	0.154128
Csa4G056660	Csa7G058560	0.157474
Csa4G056660	Csa2G009620	0.186048
Csa4G056660	Csa6G013920	0.182961
CsaUNG024980	Csa3G176320	0.155993
CsaUNG024980	Csa6G013920	0.177097
Csa6G289740	Csa2G033930	0.170957
Csa6G289740	Csa4G188410	0.155634
Csa6G289740	Csa2G009620	0.154091
Csa6G289740	Csa6G013920	0.173078
Csa6G289740	Csa6G452090	0.158348
Csa5G603280	Csa3G176320	0.188498
Csa5G603280	Csa6G134390	0.150555
Csa5G603280	Csa6G495780	0.167297
Csa5G603280	Csa2G006090	0.172032
Csa5G603280	Csa7G058560	0.188455
Csa5G603280	Csa4G188410	0.155566
Csa5G603280	Csa2G009620	0.173147
Csa5G603280	Csa6G013920	0.195845
Csa5G603280	Csa6G452090	0.177889
Csa4G620620	Csa6G134390	0.165044
Csa4G620620	Csa2G033930	0.178141
Csa4G620620	Csa2G006090	0.186541
Csa4G620620	Csa7G058560	0.189004
Csa4G620620	Csa4G188410	0.177505
Csa4G620620	Csa2G009620	0.17597
Csa4G620620	Csa6G013920	0.165006
Csa3G176320	Csa3G851910	0.158727
Csa3G176320	Csa1G042700	0.166489
Csa3G176320	Csa5G605760	0.184936
Csa3G176320	Csa5G262260	0.185006
Csa3G176320	Csa5G092940	0.159737
Csa3G176320	Csa1G654920	0.15207
Csa3G176320	Csa7G431970	0.162571
Csa3G176320	Csa1G039150	0.170842
Csa3G176320	Csa6G449820	0.198959
Csa3G176320	Csa1G696520	0.180221
Csa3G176320	Csa4G036610	0.152633
Csa3G176320	Csa6G507450	0.155511
Csa3G176320	Csa5G610400	0.215284
Csa3G176320	Csa6G338660	0.157678
Csa3G176320	Csa6G092550	0.165364
Csa3G176320	Csa6G495780	0.18131
Csa3G176320	Csa2G326480	0.196342
Csa3G176320	Csa7G045520	0.169492
Csa3G176320	Csa4G652820	0.19464
Csa3G176320	Csa1G097655	0.160441
Csa3G176320	Csa7G058560	0.185765
Csa3G176320	Csa4G188410	0.15095
Csa3G176320	Csa1G570240	0.160538
Csa3G176320	Csa1G527920	0.179707
Csa3G176320	Csa6G037500	0.214088
Csa3G176320	Csa6G091860	0.195786
Csa3G176320	Csa5G175820	0.162688
Csa3G176320	Csa6G517100	0.156156
Csa3G176320	Csa7G433230	0.173811
Csa3G176320	Csa7G209550	0.150492
Csa3G176320	Csa7G019890	0.155121
Csa3G176320	Csa6G013920	0.195848
Csa3G176320	Csa6G452090	0.202955
Csa3G176320	Csa4G644740	0.159962
Csa3G176320	Csa1G575180	0.176933
Csa3G748240	Csa6G134390	0.168687
Csa3G748240	Csa2G033930	0.208972
Csa3G748240	Csa4G188410	0.183677
Csa3G748240	Csa2G009620	0.180447
Csa3G748240	Csa6G013920	0.164422
Csa3G827270	Csa2G033930	0.155697
Csa1G042700	Csa6G495780	0.169999
Csa1G635920	Csa5G470560	0.185795
Csa1G666980	Csa2G033930	0.150601
Csa1G666980	Csa4G188410	0.153673
Csa5G605760	Csa6G495780	0.179863
Csa5G605760	Csa6G013920	0.186291
Csa5G605760	Csa6G452090	0.185344
Csa5G262260	Csa6G013920	0.21
Csa5G262260	Csa6G452090	0.183792
Csa6G018610	Csa6G013920	0.177172
Csa3G346890	Csa6G410090	0.1507
Csa2G356070	Csa5G470560	0.169004
Csa1G002730	Csa2G006090	0.157203
Csa6G095910	Csa3G132530	0.17297
Csa6G095910	Csa1G072470	0.154726
Csa6G095910	Csa7G018780	0.17465
Csa6G095910	Csa3G646550	0.16562
Csa6G095910	Csa7G420770	0.159921
Csa6G095910	Csa1G132160	0.186736
Csa6G095910	Csa5G037656	0.152505
Csa6G095910	Csa1G181380	0.220351
Csa6G095910	Csa4G004860	0.155541
Csa6G095910	Csa1G257950	0.211649
Csa6G095910	Csa7G450580	0.184551
Csa6G095910	Csa3G852460	0.176899
Csa6G095910	Csa2G258850	0.173901
Csa6G095910	Csa3G730160	0.159739
Csa6G095910	Csa2G292780	0.223228
Csa6G095910	Csa4G554680	0.182914
Csa6G095910	Csa6G431740	0.220772
Csa6G095910	Csa5G162590	0.154527
Csa6G095910	Csa4G052580	0.196172
Csa6G095910	Csa3G144140	0.182864
Csa6G095910	Csa2G381790	0.157088
Csa6G095910	Csa3G045190	0.160681
Csa6G095910	Csa5G590130	0.213078
Csa6G095910	Csa7G237840	0.153129
Csa6G095910	Csa2G005890	0.19161
Csa6G095910	Csa1G051630	0.210282
Csa6G095910	Csa6G151810	0.150295
Csa6G095910	Csa7G047980	0.163491
Csa6G095910	Csa2G021000	0.159077
Csa6G095910	Csa3G303130	0.155652
Csa6G095910	Csa5G505150	0.205895
Csa6G095910	Csa4G000670	0.197995
Csa6G095910	Csa7G447870	0.206467
Csa6G095910	Csa1G528600	0.193585
Csa6G095910	Csa1G224880	0.226496
Csa6G095910	Csa7G312420	0.162726
Csa6G095910	Csa3G047750	0.159133
Csa6G095910	Csa7G430200	0.217832
Csa6G095910	Csa1G539350	0.171067
Csa6G095910	Csa3G127060	0.238321
Csa6G095910	Csa5G608020	0.215811
Csa6G095910	Csa3G736560	0.172932
Csa6G095910	Csa1G029570	0.152866
Csa6G095910	Csa4G296290	0.155841
Csa6G095910	Csa4G297470	0.153012
Csa6G095910	Csa2G298280	0.193209
Csa6G095910	Csa6G425840	0.165277
Csa6G095910	Csa3G121060	0.196896
Csa6G095910	Csa3G743980	0.158969
Csa6G095910	Csa1G009780	0.211823
Csa6G095910	Csa6G499890	0.181726
Csa6G095910	Csa2G360570	0.196068
Csa6G095910	Csa6G410100	0.205498
Csa6G095910	Csa3G904120	0.184924
Csa6G095910	Csa5G148510	0.211662
Csa6G095910	Csa6G004550	0.159793
Csa6G095910	Csa2G050000	0.219288
Csa6G095910	Csa6G499075	0.203755
Csa6G095910	Csa1G561940	0.215157
Csa6G095910	Csa4G050130	0.213678
Csa6G095910	Csa6G311000	0.223618
Csa6G095910	Csa1G023580	0.207867
Csa6G095910	Csa6G421680	0.187944
Csa6G095910	Csa5G167140	0.207716
Csa6G095910	Csa6G410090	0.193866
Csa6G095910	Csa2G416780	0.170792
Csa5G092940	Csa6G013920	0.192961
Csa5G092940	Csa6G452090	0.170214
Csa1G654920	Csa6G013920	0.150011
Csa7G431970	Csa6G495780	0.16722
Csa7G431970	Csa6G452090	0.153392
Csa4G290750	Csa6G134390	0.150886
Csa4G290750	Csa2G009620	0.162138
Csa4G290750	Csa6G013920	0.170971
Csa5G148540	Csa5G148510	0.185817
Csa5G148540	Csa6G410090	0.249016
Csa4G638320	Csa3G047750	0.156004
Csa4G638320	Csa5G148510	0.165892
Csa4G638320	Csa6G410090	0.153879
Csa4G638320	Csa2G237730	0.151907
Csa6G452630	Csa6G013920	0.169179
Csa6G449820	Csa2G033930	0.150917
Csa6G449820	Csa6G495780	0.160042
Csa6G449820	Csa7G058560	0.198201
Csa6G449820	Csa4G188410	0.167499
Csa6G449820	Csa7G019890	0.1646
Csa6G449820	Csa6G013920	0.191599
Csa6G449820	Csa6G452090	0.177709
Csa3G238740	Csa6G013920	0.151867
Csa1G696520	Csa7G058560	0.169029
Csa1G696520	Csa7G019890	0.168119
Csa1G696520	Csa7G075565	0.163473
Csa1G696520	Csa2G237730	0.154271
Csa4G340510	Csa5G148510	0.184353
Csa4G340510	Csa6G410090	0.190537
Csa6G134390	Csa3G184580	0.167246
Csa6G134390	Csa6G532590	0.158067
Csa6G134390	Csa5G148570	0.179435
Csa6G134390	Csa6G009380	0.164672
Csa6G134390	Csa3G893390	0.182419
Csa6G134390	Csa2G033930	0.150603
Csa6G134390	Csa7G046660	0.151088
Csa6G134390	Csa5G172290	0.152214
Csa6G134390	Csa3G151460	0.152247
Csa6G134390	Csa5G115670	0.162021
Csa6G134390	Csa1G433610	0.16754
Csa6G134390	Csa7G046650	0.160616
Csa6G134390	Csa2G006090	0.153614
Csa6G134390	Csa1G097655	0.150696
Csa6G134390	Csa2G382540	0.16054
Csa6G134390	Csa7G058560	0.157412
Csa6G134390	Csa4G188410	0.174175
Csa6G134390	Csa1G570240	0.152368
Csa6G134390	Csa2G009620	0.178608
Csa6G134390	Csa7G209550	0.160841
Csa6G134390	Csa6G013920	0.164026
Csa6G134390	Csa4G025110	0.153158
Csa6G134390	Csa5G146820	0.174202
Csa3G184580	Csa2G033930	0.182009
Csa3G184580	Csa2G006090	0.192707
Csa3G184580	Csa7G058560	0.195024
Csa3G184580	Csa4G188410	0.17829
Csa3G184580	Csa2G009620	0.184209
Csa3G184580	Csa6G013920	0.174379
Csa5G610400	Csa6G495780	0.180363
Csa5G610400	Csa7G058560	0.167121
Csa5G610400	Csa6G013920	0.178118
Csa5G610400	Csa6G452090	0.198669
Csa6G338660	Csa4G188410	0.151753
Csa6G338660	Csa2G009620	0.158886
Csa6G338660	Csa6G013920	0.189507
Csa6G338660	Csa6G452090	0.160355
Csa6G532590	Csa2G033930	0.17263
Csa6G532590	Csa2G009620	0.165685
Csa6G532590	Csa6G013920	0.154039
Csa1G072470	Csa5G148510	0.16019
Csa1G072470	Csa1G023580	0.153441
Csa1G072470	Csa6G410090	0.17052
Csa1G144330	Csa7G019890	0.150082
Csa1G144330	Csa3G047750	0.181527
Csa1G144330	Csa1G539350	0.223321
Csa1G144330	Csa5G148510	0.15065
Csa1G144330	Csa7G075565	0.179418
Csa1G144330	Csa2G237730	0.193368
Csa6G519710	Csa2G006090	0.157939
Csa6G519710	Csa7G058560	0.150108
Csa5G148570	Csa2G033930	0.2142
Csa5G148570	Csa2G006090	0.151424
Csa5G148570	Csa7G058560	0.180662
Csa5G148570	Csa4G188410	0.212739
Csa5G148570	Csa2G009620	0.202712
Csa5G148570	Csa6G013920	0.205886
Csa6G009380	Csa2G009620	0.177922
Csa6G009380	Csa6G013920	0.178499
Csa6G092550	Csa2G033930	0.155205
Csa6G092550	Csa6G495780	0.15301
Csa6G092550	Csa2G006090	0.197288
Csa6G092550	Csa7G058560	0.200247
Csa6G092550	Csa4G188410	0.163437
Csa6G092550	Csa2G009620	0.162787
Csa6G092550	Csa6G013920	0.16018
Csa7G420770	Csa3G146350	0.154911
Csa7G420770	Csa5G148510	0.200908
Csa7G420770	Csa6G410090	0.244706
Csa3G893390	Csa2G033930	0.19631
Csa3G893390	Csa7G058560	0.151936
Csa3G893390	Csa4G188410	0.171136
Csa3G893390	Csa2G009620	0.194309
Csa3G893390	Csa6G013920	0.195716
Csa1G132160	Csa5G148510	0.181421
Csa1G132160	Csa1G023580	0.165094
Csa1G132160	Csa6G410090	0.171034
Csa1G046060	Csa3G893290	0.156779
Csa1G046060	Csa7G019890	0.183129
Csa1G046060	Csa3G146350	0.15442
Csa1G046060	Csa5G148510	0.164788
Csa1G046060	Csa7G075565	0.157224
Csa1G046060	Csa6G410090	0.163185
Csa1G046060	Csa2G237730	0.185478
Csa2G033930	Csa7G046660	0.204038
Csa2G033930	Csa1G481730	0.16182
Csa2G033930	Csa5G115670	0.158669
Csa2G033930	Csa1G433610	0.176452
Csa2G033930	Csa7G046650	0.189253
Csa2G033930	Csa4G652820	0.151433
Csa2G033930	Csa2G006090	0.165618
Csa2G033930	Csa1G097655	0.152537
Csa2G033930	Csa2G382540	0.172595
Csa2G033930	Csa7G058560	0.178122
Csa2G033930	Csa4G188410	0.207762
Csa2G033930	Csa3G099650	0.172906
Csa2G033930	Csa1G570240	0.157652
Csa2G033930	Csa2G009620	0.177469
Csa2G033930	Csa7G029940	0.162663
Csa2G033930	Csa7G209550	0.207588
Csa2G033930	Csa2G354990	0.157091
Csa2G033930	Csa6G013920	0.169352
Csa2G033930	Csa4G025110	0.175007
Csa2G033930	Csa5G146820	0.187849
Csa6G495780	Csa2G326480	0.154948
Csa6G495780	Csa7G045520	0.170672
Csa6G495780	Csa4G652820	0.166409
Csa6G495780	Csa1G160590	0.158137
Csa6G495780	Csa7G058560	0.153688
Csa6G495780	Csa6G037500	0.178314
Csa6G495780	Csa6G091860	0.165371
Csa6G495780	Csa5G175820	0.157224
Csa6G495780	Csa6G517100	0.151852
Csa6G495780	Csa7G433230	0.161388
Csa6G495780	Csa6G013920	0.166514
Csa6G495780	Csa6G452090	0.170403
Csa6G495780	Csa5G146820	0.151106
Csa6G495780	Csa1G575180	0.15356
Csa7G046660	Csa4G188410	0.181783
Csa7G046660	Csa2G009620	0.170366
Csa5G172290	Csa2G009620	0.152196
Csa5G172290	Csa6G013920	0.151327
Csa4G329570	Csa6G013920	0.177141
Csa1G181380	Csa3G146350	0.158058
Csa1G181380	Csa5G148510	0.32004
Csa1G181380	Csa1G023580	0.262103
Csa1G181380	Csa6G410090	0.314922
Csa7G072880	Csa5G470560	0.198721
Csa4G004860	Csa6G410090	0.159223
Csa1G257950	Csa5G148510	0.179259
Csa1G257950	Csa1G023580	0.159594
Csa1G257950	Csa6G410090	0.19131
Csa1G001360	Csa3G146350	0.162022
Csa1G001360	Csa5G148510	0.208
Csa1G001360	Csa6G410090	0.284334
Csa3G151460	Csa2G009620	0.169901
Csa3G151460	Csa6G013920	0.163826
Csa5G115670	Csa2G009620	0.165278
Csa5G115670	Csa6G013920	0.156373
Csa7G452040	Csa2G009620	0.161184
Csa7G452040	Csa6G013920	0.153687
Csa2G326480	Csa7G058560	0.165673
Csa2G326480	Csa2G009620	0.154282
Csa2G326480	Csa6G013920	0.214172
Csa2G326480	Csa6G452090	0.199095
Csa1G433610	Csa2G006090	0.180087
Csa1G433610	Csa7G058560	0.171155
Csa1G433610	Csa4G188410	0.165835
Csa1G433610	Csa2G009620	0.180766
Csa1G433610	Csa6G013920	0.162741
Csa7G045520	Csa7G019890	0.150645
Csa7G045520	Csa6G452090	0.157199
Csa3G021150	Csa5G470560	0.157652
Csa7G046650	Csa4G188410	0.157344
Csa7G046650	Csa2G009620	0.174169
Csa2G292780	Csa3G146350	0.154
Csa2G292780	Csa5G148510	0.294106
Csa2G292780	Csa1G023580	0.235189
Csa2G292780	Csa6G410090	0.306179
Csa3G865400	Csa5G470560	0.222545
Csa2G000790	Csa6G410090	0.158818
Csa5G470560	Csa7G051450	0.15089
Csa5G470560	Csa3G026160	0.231134
Csa5G470560	Csa3G182110	0.169185
Csa5G470560	Csa4G017140	0.194339
Csa5G470560	Csa4G126430	0.218453
Csa5G470560	Csa1G009700	0.224776
Csa5G470560	Csa3G901690	0.188098
Csa5G470560	Csa6G383530	0.18736
Csa5G470560	Csa3G113370	0.170353
Csa5G470560	Csa7G432220	0.158597
Csa5G470560	Csa7G070254	0.196731
Csa5G470560	Csa3G117420	0.195422
Csa4G652820	Csa7G058560	0.178289
Csa4G652820	Csa4G188410	0.154812
Csa4G652820	Csa2G009620	0.165718
Csa4G652820	Csa6G013920	0.213677
Csa4G652820	Csa6G452090	0.198649
Csa2G006090	Csa1G097655	0.185057
Csa2G006090	Csa2G382540	0.156957
Csa2G006090	Csa7G058560	0.162851
Csa2G006090	Csa2G348790	0.153627
Csa2G006090	Csa1G570240	0.20273
Csa2G006090	Csa7G070235	0.156459
Csa2G006090	Csa4G017140	0.176276
Csa2G006090	Csa2G009620	0.150974
Csa2G006090	Csa3G117420	0.156035
Csa2G238870	Csa6G452090	0.154189
Csa4G554680	Csa5G148510	0.206622
Csa4G554680	Csa1G023580	0.177369
Csa4G554680	Csa6G410090	0.203395
Csa6G501290	Csa1G539350	0.160616
Csa1G097655	Csa7G058560	0.178802
Csa1G097655	Csa4G188410	0.160859
Csa1G097655	Csa2G009620	0.175668
Csa1G097655	Csa6G013920	0.188527
Csa1G097655	Csa6G452090	0.153175
Csa2G382540	Csa7G058560	0.180665
Csa2G382540	Csa4G188410	0.157342
Csa2G382540	Csa2G009620	0.163391
Csa2G382540	Csa6G013920	0.165592
Csa2G382540	Csa6G452090	0.154726
Csa7G058560	Csa4G188410	0.167939
Csa7G058560	Csa1G570240	0.203618
Csa7G058560	Csa4G017140	0.158201
Csa7G058560	Csa2G009620	0.165579
Csa7G058560	Csa6G037500	0.171886
Csa7G058560	Csa6G091860	0.168195
Csa7G058560	Csa5G175820	0.158288
Csa7G058560	Csa7G321550	0.152096
Csa7G058560	Csa7G433230	0.150962
Csa7G058560	Csa7G209550	0.184501
Csa7G058560	Csa6G013920	0.175747
Csa7G058560	Csa6G452090	0.16497
Csa7G058560	Csa4G644740	0.152483
Csa7G058560	Csa5G223100	0.164264
Csa7G058560	Csa5G146820	0.158695
Csa3G026160	Csa7G075565	0.150918
Csa6G431740	Csa5G148510	0.233907
Csa6G431740	Csa1G023580	0.201026
Csa6G431740	Csa6G410090	0.22556
Csa4G188410	Csa1G570240	0.154515
Csa4G188410	Csa2G009620	0.188657
Csa4G188410	Csa5G175820	0.160011
Csa4G188410	Csa7G209550	0.206242
Csa4G188410	Csa6G013920	0.188593
Csa4G188410	Csa4G025110	0.153272
Csa4G188410	Csa5G146820	0.188548
Csa5G162590	Csa5G148510	0.268694
Csa5G162590	Csa1G023580	0.199535
Csa5G162590	Csa6G410090	0.271511
Csa1G570240	Csa2G009620	0.159357
Csa1G570240	Csa6G013920	0.154458
Csa3G144140	Csa3G146350	0.159631
Csa3G144140	Csa5G148510	0.220313
Csa3G144140	Csa1G023580	0.17322
Csa3G144140	Csa6G410090	0.27537
Csa2G381790	Csa3G146350	0.150517
Csa2G381790	Csa5G148510	0.163107
Csa2G381790	Csa6G410090	0.1798
Csa3G045190	Csa1G023580	0.154999
Csa3G838140	Csa3G047750	0.157026
Csa3G838140	Csa1G539350	0.199869
Csa1G043220	Csa3G047750	0.166893
Csa1G043220	Csa1G539350	0.193562
Csa1G043220	Csa5G148510	0.173874
Csa1G043220	Csa2G237730	0.152275
Csa5G590130	Csa5G148510	0.217737
Csa5G590130	Csa1G023580	0.187541
Csa5G590130	Csa6G410090	0.236381
Csa1G527920	Csa6G013920	0.168407
Csa1G527920	Csa6G452090	0.17695
Csa2G009620	Csa7G209550	0.183115
Csa2G009620	Csa6G013920	0.183696
Csa2G009620	Csa4G025110	0.153722
Csa2G009620	Csa5G146820	0.197366
Csa3G238150	Csa6G410090	0.179981
Csa2G005890	Csa5G148510	0.248462
Csa2G005890	Csa1G023580	0.210118
Csa2G005890	Csa6G410090	0.241947
Csa6G037500	Csa6G013920	0.178574
Csa6G037500	Csa6G452090	0.195819
Csa6G127480	Csa5G148510	0.155852
Csa6G127480	Csa6G410090	0.186633
Csa6G091860	Csa6G013920	0.175928
Csa6G091860	Csa6G452090	0.179527
Csa5G175820	Csa3G893290	0.15451
Csa5G175820	Csa7G019890	0.152973
Csa5G175820	Csa6G013920	0.157385
Csa5G175820	Csa6G452090	0.153175
Csa1G051630	Csa3G146350	0.171191
Csa1G051630	Csa5G148510	0.298438
Csa1G051630	Csa1G023580	0.230493
Csa1G051630	Csa6G410090	0.334076
Csa3G681140	Csa5G148510	0.193615
Csa3G681140	Csa6G410090	0.225348
Csa7G321550	Csa3G893290	0.155524
Csa7G321550	Csa7G019890	0.204743
Csa7G321550	Csa3G047750	0.156311
Csa7G321550	Csa7G075565	0.165971
Csa7G321550	Csa2G237730	0.202164
Csa4G495210	Csa6G410090	0.205247
Csa6G151810	Csa5G148510	0.195196
Csa6G151810	Csa6G410090	0.225541
Csa2G178720	Csa5G148510	0.156818
Csa2G178720	Csa6G410090	0.166698
Csa6G004540	Csa5G148510	0.189422
Csa6G004540	Csa6G410090	0.259355
Csa7G433230	Csa3G893290	0.165794
Csa7G433230	Csa7G019890	0.206822
Csa7G433230	Csa6G452090	0.163938
Csa7G433230	Csa7G075565	0.170387
Csa7G433230	Csa2G237730	0.182726
Csa7G047980	Csa5G148510	0.204323
Csa7G047980	Csa1G023580	0.171411
Csa7G047980	Csa6G410090	0.199617
Csa2G021000	Csa1G023580	0.153504
Csa2G021000	Csa6G410090	0.167425
Csa3G303130	Csa3G146350	0.150851
Csa3G303130	Csa5G148510	0.208854
Csa3G303130	Csa1G023580	0.150771
Csa3G303130	Csa6G410090	0.270854
Csa5G505150	Csa3G146350	0.15412
Csa5G505150	Csa5G148510	0.252975
Csa5G505150	Csa1G023580	0.205887
Csa5G505150	Csa6G410090	0.286937
Csa4G000670	Csa5G148510	0.225665
Csa4G000670	Csa1G023580	0.184068
Csa4G000670	Csa6G410090	0.261437
Csa3G893290	Csa7G209550	0.15589
Csa3G893290	Csa7G019890	0.163734
Csa3G893290	Csa1G071860	0.16054
Csa3G893290	Csa1G071850	0.178313
Csa3G893290	Csa5G604990	0.152596
Csa3G893290	Csa7G075565	0.155658
Csa3G893290	Csa2G237730	0.17175
Csa7G209550	Csa7G019890	0.157209
Csa7G209550	Csa6G013920	0.192146
Csa7G209550	Csa2G237730	0.152089
Csa7G019890	Csa3G901690	0.169684
Csa7G019890	Csa4G644740	0.173736
Csa7G019890	Csa5G223100	0.171043
Csa7G019890	Csa1G071860	0.185122
Csa7G019890	Csa1G071850	0.226889
Csa7G019890	Csa5G604990	0.209847
Csa7G019890	Csa7G432230	0.159421
Csa7G019890	Csa1G575180	0.161875
Csa7G019890	Csa7G075565	0.186272
Csa7G019890	Csa2G237730	0.210235
Csa7G019890	Csa5G114560	0.159641
Csa1G050110	Csa6G410090	0.171879
Csa7G447870	Csa5G148510	0.209051
Csa7G447870	Csa1G023580	0.189034
Csa7G447870	Csa6G410090	0.232312
Csa2G176690	Csa1G539350	0.178219
Csa1G528600	Csa3G146350	0.161478
Csa1G528600	Csa5G148510	0.227059
Csa1G528600	Csa1G023580	0.178307
Csa1G528600	Csa6G410090	0.273521
Csa6G013920	Csa6G452090	0.180593
Csa6G013920	Csa5G146820	0.190726
Csa6G013920	Csa1G575180	0.15117
Csa6G452090	Csa4G644740	0.161062
Csa6G452090	Csa1G575180	0.16804
Csa1G015640	Csa6G410090	0.155874
Csa1G224880	Csa5G148510	0.249082
Csa1G224880	Csa1G023580	0.208727
Csa1G224880	Csa6G410090	0.25441
Csa3G901690	Csa3G047750	0.153745
Csa3G901690	Csa1G539350	0.168261
Csa3G901690	Csa5G148510	0.160035
Csa3G901690	Csa7G075565	0.195612
Csa3G901690	Csa2G237730	0.1934
Csa3G047750	Csa2G380060	0.162362
Csa3G047750	Csa3G743980	0.156954
Csa3G047750	Csa1G071860	0.190517
Csa3G047750	Csa1G071850	0.163278
Csa3G047750	Csa5G148510	0.150838
Csa3G047750	Csa4G625060	0.15907
Csa3G047750	Csa7G432210	0.175186
Csa3G047750	Csa7G075560	0.185971
Csa3G047750	Csa7G432220	0.169673
Csa3G047750	Csa2G237730	0.162508
Csa3G047750	Csa5G114560	0.193692
Csa4G644740	Csa2G237730	0.152976
Csa7G430200	Csa5G148510	0.26053
Csa7G430200	Csa1G023580	0.215989
Csa7G430200	Csa6G410090	0.240841
Csa3G146350	Csa5G182690	0.151387
Csa3G146350	Csa3G736560	0.154842
Csa3G146350	Csa2G298280	0.174209
Csa3G146350	Csa2G381670	0.152802
Csa3G146350	Csa1G009780	0.172413
Csa3G146350	Csa6G499890	0.162324
Csa3G146350	Csa5G148510	0.160195
Csa3G146350	Csa6G421680	0.166
Csa3G146350	Csa5G167140	0.150164
Csa3G146350	Csa6G410090	0.183028
Csa4G182290	Csa6G410090	0.168127
Csa2G376790	Csa6G410090	0.166835
Csa5G223100	Csa7G075565	0.166504
Csa5G223100	Csa2G237730	0.17006
Csa5G182690	Csa5G148510	0.192803
Csa5G182690	Csa6G410090	0.254792
Csa1G539350	Csa2G380060	0.170915
Csa1G539350	Csa3G113370	0.185264
Csa1G539350	Csa3G743980	0.200409
Csa1G539350	Csa1G071860	0.193298
Csa1G539350	Csa7G432230	0.175473
Csa1G539350	Csa5G148510	0.157918
Csa1G539350	Csa4G625060	0.21197
Csa1G539350	Csa7G432210	0.231808
Csa1G539350	Csa7G075560	0.231034
Csa1G539350	Csa7G432220	0.22952
Csa1G539350	Csa5G114560	0.192162
Csa3G127060	Csa5G148510	0.301279
Csa3G127060	Csa1G023580	0.256439
Csa3G127060	Csa6G410090	0.310373
Csa2G380060	Csa5G148510	0.192919
Csa2G380060	Csa7G075565	0.161551
Csa2G380060	Csa6G410090	0.161352
Csa2G380060	Csa2G237730	0.176221
Csa5G608020	Csa5G148510	0.206291
Csa5G608020	Csa1G023580	0.199533
Csa5G608020	Csa6G410090	0.189052
Csa3G736560	Csa5G148510	0.228116
Csa3G736560	Csa1G023580	0.167682
Csa3G736560	Csa6G410090	0.294688
Csa1G029570	Csa5G148510	0.218757
Csa1G029570	Csa1G023580	0.194753
Csa1G029570	Csa6G410090	0.230515
Csa4G649640	Csa6G410090	0.223985
Csa2G379360	Csa5G148510	0.174362
Csa2G379360	Csa6G410090	0.227028
Csa4G296290	Csa5G148510	0.178034
Csa4G296290	Csa6G410090	0.153501
Csa4G297470	Csa5G148510	0.20446
Csa4G297470	Csa1G023580	0.189764
Csa4G297470	Csa6G410090	0.192249
Csa2G298280	Csa5G148510	0.274884
Csa2G298280	Csa1G023580	0.19768
Csa2G298280	Csa6G410090	0.33836
Csa7G044830	Csa5G148510	0.166356
Csa7G044830	Csa6G410090	0.200208
Csa3G113370	Csa7G075565	0.174965
Csa3G113370	Csa2G237730	0.159039
Csa3G121060	Csa5G148510	0.156078
Csa3G121060	Csa1G023580	0.166272
Csa2G381670	Csa5G148510	0.200465
Csa2G381670	Csa6G410090	0.211693
Csa3G743980	Csa5G148510	0.168145
Csa1G071860	Csa5G148510	0.181991
Csa1G071860	Csa7G075565	0.190716
Csa1G071860	Csa2G237730	0.216725
Csa6G318690	Csa5G148510	0.181822
Csa6G318690	Csa6G410090	0.184664
Csa1G009780	Csa5G148510	0.25674
Csa1G009780	Csa1G023580	0.202956
Csa1G009780	Csa6G410090	0.289912
Csa1G071850	Csa5G148510	0.16799
Csa1G071850	Csa7G075565	0.193244
Csa1G071850	Csa6G410090	0.16215
Csa1G071850	Csa2G237730	0.228031
Csa6G499890	Csa5G148510	0.259804
Csa6G499890	Csa1G023580	0.19545
Csa6G499890	Csa6G410090	0.309612
Csa4G182280	Csa5G148510	0.169152
Csa4G182280	Csa6G410090	0.241547
Csa5G604990	Csa5G148510	0.189835
Csa5G604990	Csa7G075565	0.194094
Csa5G604990	Csa6G410090	0.190643
Csa5G604990	Csa2G237730	0.209596
Csa6G410100	Csa5G148510	0.187347
Csa6G410100	Csa1G023580	0.177902
Csa6G410100	Csa6G410090	0.170446
Csa6G538700	Csa5G148510	0.177355
Csa6G538700	Csa6G410090	0.230801
Csa7G432230	Csa5G148510	0.186899
Csa7G432230	Csa7G075565	0.188032
Csa7G432230	Csa6G410090	0.17358
Csa7G432230	Csa2G237730	0.176695
Csa3G904120	Csa5G148510	0.243663
Csa3G904120	Csa1G023580	0.17902
Csa3G904120	Csa6G410090	0.291689
Csa5G148510	Csa4G625060	0.191504
Csa5G148510	Csa6G004550	0.190531
Csa5G148510	Csa2G050000	0.233663
Csa5G148510	Csa7G432210	0.176826
Csa5G148510	Csa6G499075	0.280409
Csa5G148510	Csa1G561940	0.209217
Csa5G148510	Csa4G050130	0.249761
Csa5G148510	Csa7G075560	0.1694
Csa5G148510	Csa6G311000	0.208563
Csa5G148510	Csa7G432220	0.159419
Csa5G148510	Csa1G023580	0.196264
Csa5G148510	Csa6G421680	0.292236
Csa5G148510	Csa7G075565	0.163286
Csa5G148510	Csa5G167140	0.247217
Csa5G148510	Csa6G410090	0.249362
Csa5G148510	Csa3G717870	0.151858
Csa5G148510	Csa2G237730	0.171652
Csa5G148510	Csa5G114560	0.19042
Csa5G148510	Csa2G416780	0.215682
Csa3G736740	Csa6G410090	0.150798
Csa4G625060	Csa7G075565	0.183994
Csa4G625060	Csa6G410090	0.152239
Csa4G625060	Csa2G237730	0.171239
Csa6G004550	Csa6G410090	0.250975
Csa2G050000	Csa1G023580	0.205155
Csa2G050000	Csa6G410090	0.248599
Csa7G432210	Csa7G075565	0.171458
Csa7G432210	Csa2G237730	0.176184
Csa6G499075	Csa1G023580	0.232479
Csa6G499075	Csa6G410090	0.279765
Csa1G561940	Csa1G023580	0.190461
Csa1G561940	Csa6G410090	0.210557
Csa4G050130	Csa1G023580	0.228217
Csa4G050130	Csa6G410090	0.259767
Csa7G075560	Csa7G075565	0.168129
Csa7G075560	Csa2G237730	0.183546
Csa6G311000	Csa1G023580	0.198338
Csa6G311000	Csa6G410090	0.197116
Csa7G432220	Csa7G075565	0.195097
Csa7G432220	Csa2G237730	0.191111
Csa1G023580	Csa6G421680	0.210453
Csa1G023580	Csa5G167140	0.20445
Csa1G023580	Csa6G410090	0.195334
Csa1G023580	Csa3G717870	0.154615
Csa1G023580	Csa2G416780	0.154734
Csa6G421680	Csa6G410090	0.314699
Csa6G421680	Csa2G237730	0.155918
Csa7G075565	Csa6G410090	0.159401
Csa7G075565	Csa2G237730	0.189813
Csa7G075565	Csa5G114560	0.166185
Csa5G167140	Csa6G410090	0.2788
Csa6G410090	Csa3G717870	0.160587
Csa6G410090	Csa2G237730	0.162859
Csa6G410090	Csa2G416780	0.259493
Csa2G237730	Csa5G114560	0.200001
